# Supplementary material for: Comprehensive benchmarking of SNV callers for highly admixed tumor data
Source: PLoS One. 2017 Oct 11;12(10):e0186175. doi: 10.1371/journal.pone.0186175 (PMC5636151; doi:10.1371/journal.pone.0186175)
Supplement: S1 File — Molecular Health Pan-Cancer Gene Panel covering 542 cancer-relevant genes. (TXT) [file pone.0186175.s002.txt]

ABL1
ABL2
ACVR1B
ACVR2A
ADAMTS20
AFF1
AFF3
AKAP9
AKT1
AKT2
AKT3
ALK
APC
AR
ARAF
ARFRP1
ARHGAP26
ARID1A
ARID1B
ARID2
ARNT
ASXL1
ATF1
ATM
ATR
ATRX
AURKA
AURKB
AURKC
AXIN1
AXIN2
AXL
BAI3
BAP1
BARD1
BCL10
BCL11A
BCL11B
BCL2
BCL2L1
BCL2L2
BCL3
BCL6
BCL9
BCOR
BCORL1
BCR
BIRC2
BIRC3
BIRC5
BLM
BLNK
BMPR1A
BRAF
BRCA1
BRCA2
BRD3
BRIP1
BTK
BUB1B
C11ORF30
C17ORF39
CARD11
CASC5
CBFB
CBL
CBLB
CBLC
CCDC6
CCND1
CCND2
CCND3
CCNE1
CD79A
CD79B
CD82
CDC73
CDH1
CDH11
CDH2
CDH20
CDH5
CDK12
CDK4
CDK6
CDK8
CDKN1B
CDKN2A
CDKN2B
CDKN2C
CDX2
CEBPA
CHEK1
CHEK2
CIC
CKS1B
CMPK1
COL1A1
CRBN
CREB1
CREBBP
CRKL
CRLF2
CRTC1
CSF1R
CSMD3
CTCF
CTNNA1
CTNNB1
CYLD
CYP1A2
CYP2C19
CYP2C9
CYP2D6
DAXX
DCC
DDB2
DDIT3
DDR2
DEK
DICER1
DNM2
DNMT3A
DOT1L
DPYD
DST
ECT2L
EGFR
ELAC2
EML4
ENG
EP300
EP400
EPCAM
EPHA3
EPHA5
EPHA7
EPHB1
EPHB4
EPHB6
ERBB2
ERBB3
ERBB4
ERCC1
ERCC2
ERCC3
ERCC4
ERCC5
ERG
ESR1
ETS1
ETV1
ETV4
ETV5
ETV6
EWSR1
EXT1
EXT2
EZH2
FAM175A
FAM46C
FANCA
FANCB
FANCC
FANCD2
FANCE
FANCF
FANCG
FANCI
FANCL
FANCM
FAS
FAT1
FBXO11
FBXW7
FES
FGF10
FGF14
FGF19
FGF23
FGF3
FGF4
FGF6
FGFR1
FGFR2
FGFR3
FGFR4
FH
FLCN
FLI1
FLT1
FLT3
FLT4
FN1
FOXL2
FOXO1
FOXO3
FOXP1
FOXP4
FUBP1
FZR1
G6PD
GATA1
GATA2
GATA3
GDNF
GNA11
GNA13
GNAQ
GNAS
GOPC
GPC3
GPR124
GRIN2A
GRM8
GSK3B
GUCY1A2
H3F3A
HCAR1
HGF
HIF1A
HIP1
HIST1H3B
HLF
HNF1A
HNF1B
HOOK3
HOXB13
HRAS
HSP90AA1
HSP90AB1
ICK
IDH1
IDH2
IGF1R
IGF2
IGF2R
IKBKB
IKBKE
IKZF1
IL2
IL21R
IL6ST
IL7R
ING4
INHBA
IRF4
IRS2
ITGA10
ITGA9
ITGB2
ITGB3
ITK
JAK1
JAK2
JAK3
JUN
KAT6A
KAT6B
KDM5A
KDM5C
KDM6A
KDR
KEAP1
KIAA1549
KIT
KLF6
KLHL6
KRAS
LAMP1
LCK
LIFR
LIG4
LMO1
LPHN3
LPP
LRP1B
LTF
LTK
MAF
MAFB
MAGEA1
MAGI1
MALT1
MAML1
MAML2
MAP2K1
MAP2K2
MAP2K4
MAP3K1
MAP3K7
MAPK1
MAPK8
MARK1
MARK4
MAX
MBD1
MC1R
MCL1
MDM2
MDM4
MED12
MEF2B
MEN1
MET
MITF
MLH1
MLH3
MLL
MLL2
MLL3
MLLT10
MLLT3
MMP2
MN1
MPL
MRE11A
MSH2
MSH3
MSH6
MSR1
MTHFR
MTOR
MTR
MTRR
MUC1
MUTYH
MXI1
MYB
MYC
MYCL1
MYCN
MYD88
MYH11
MYH9
NBN
NCOA1
NCOA2
NCOA4
NF1
NF2
NFE2L2
NFKB1
NFKB2
NFKBIA
NIN
NKX2-1
NLRP1
NOTCH1
NOTCH2
NOTCH3
NOTCH4
NPM1
NRAS
NSD1
NTRK1
NTRK2
NTRK3
NUMA1
NUP214
NUP93
NUP98
PAK3
PALB2
PALLD
PARP1
PAX3
PAX5
PAX7
PAX8
PBRM1
PBX1
PDE4DIP
PDGFB
PDGFRA
PDGFRB
PDPK1
PER1
PGAP3
PHF6
PHOX2B
PIK3C2B
PIK3CA
PIK3CB
PIK3CD
PIK3CG
PIK3R1
PIK3R2
PIM1
PKHD1
PLAG1
PLCG1
PLEKHG5
PML
PMS1
PMS2
POLD1
POLE
POLH
POLR3A
POT1
POU5F1
PPARG
PPP2R1A
PRDM1
PRDM16
PRF1
PRKAR1A
PRKDC
PRSS1
PSIP1
PTCH1
PTEN
PTGS2
PTPN11
PTPRC
PTPRD
PTPRT
RAD50
RAD51B
RAD51C
RAD51D
RAF1
RALGDS
RARA
RB1
RBM15
RECQL4
REL
RET
RHOH
RICTOR
RNASEL
RNF2
RNF213
RNF43
ROS1
RPS6KA2
RPTOR
RRM1
RUNX1
RUNX1T1
RYR1
SAMD9
SBDS
SDHA
SDHAF2
SDHB
SDHC
SDHD
SETD2
SF3B1
SGK1
SH2D1A
SH3GL1
SLX4
SMAD2
SMAD3
SMAD4
SMARCA4
SMARCB1
SMARCE1
SMO
SMUG1
SOCS1
SOX10
SOX11
SOX2
SPINK1
SPOP
SRC
SRSF2
SSX1
STAG2
STAT3
STAT4
STK11
STK11IP
STK36
SUFU
SYK
SYNE1
TAF1
TAF15
TAF1L
TAL1
TBX22
TCF12
TCF3
TCF7L1
TCF7L2
TCL1A
TET1
TET2
TFE3
TGFBR2
TGM7
THBS1
TIMP3
TLR4
TLX1
TLX3
TMEM127
TMPRSS2
TNFAIP3
TNFRSF14
TNK2
TOP1
TP53
TPMT
TPR
TRIM24
TRIM33
TRIP11
TRRAP
TSC1
TSC2
TSHR
TYMS
U2AF1
UBR5
UGT1A1
UIMC1
USP9X
VHL
VKORC1
WAS
WHSC1
WISP3
WRN
WT1
XPA
XPC
XPO1
XRCC1
XRCC2
ZFHX3
ZNF217
ZNF384
ZNF521
ZNF703
ZRSR2
