# Supplementary material for: Comprehensive benchmarking of SNV callers for highly admixed tumor data
Source: PLoS One. 2017 Oct 11;12(10):e0186175. doi: 10.1371/journal.pone.0186175 (PMC5636151; doi:10.1371/journal.pone.0186175)
Supplement: S2 File — Contains the parameters used for running the SNV callers. (ZIP) [file pone.0186175.s003.zip]

Archive with 7 entries (6 files):
- S2_file/
- S2_file/parameters_exome_germline.txt
- S2_file/parameters_exome_somatic.txt
- S2_file/parameters_exome_tumor.txt
- S2_file/parameters_panel_germline.txt
- S2_file/parameters_panel_somatic.txt
- S2_file/parameters_panel_tumor.txt
