# Supplementary material for: Comprehensive benchmarking of SNV callers for highly admixed tumor data
Source: PLoS One. 2017 Oct 11;12(10):e0186175. doi: 10.1371/journal.pone.0186175 (PMC5636151; doi:10.1371/journal.pone.0186175)
Supplement: S2 File — Contains the parameters used for running the SNV callers. (ZIP) [file pone.0186175.s003.zip › S2_file/parameters_exome_somatic.txt]

==> deepSNV-1.18.0 <==
0	
1	-b 0
2	-b 10
3	-b 20
4	-b 30
5	-s 0.001

==> EBCall-20160405 <==
0	
1	MIN_TUMOR_DEPTH=0 MIN_NORMAL_DEPTH=0
2	MIN_TUMOR_DEPTH=10 MIN_NORMAL_DEPTH=10
3	MIN_TUMOR_DEPTH=50 MIN_NORMAL_DEPTH=50
4	TH_BASE_QUAL=0 TH_BASE_QUAL_REF=0
5	TH_BASE_QUAL=10 TH_BASE_QUAL_REF=10
6	TH_BASE_QUAL=20 TH_BASE_QUAL_REF=20
7	TH_BASE_QUAL=30 TH_BASE_QUAL_REF=30
8	TH_MAPPING_QUAL=0 TH_MAPPING_QUAL_REF=0
9	TH_MAPPING_QUAL=40 TH_MAPPING_QUAL_REF=40
10	MIN_MINUS_LOG10_PV=2
11	MIN_TUMOR_ALLELE_FREQ=0.0

==> JointSNVMix-0.7.5 <==
0	
1	--min_normal_depth 0 --min_tumour_depth 0
2	--min_normal_depth 50 --min_tumour_depth 50
3	--skip_size 10
4	--skip_size 1000

==> LoFreqStar-2.1.2 <==
0	
1	--min-cov 0
2	--min-cov 10
3	--min-cov 50

==> MuTect-2015.1 <==
0	
1	--min_qscore 0
2	--min_qscore 10
3	--min_qscore 20
4	--min_qscore 30
5	--required_maximum_alt_allele_mapping_quality_score 0
6	--required_maximum_alt_allele_mapping_quality_score 40
7	--tumor_f_pretest 0
8	--fraction_contamination 0

==> MuTect2-3.6 <==
0	
1	--min_base_quality_score 0
2	--min_base_quality_score 20
3	--min_base_quality_score 30
4	-stand_call_conf 0 -stand_emit_conf 0

==> QuadGT-20130222 <==
0	
1	-basequal 0
2	-basequal 10
3	-basequal 20
4	-basequal 30
5	-mapq 0
6	-mapq 40
7	-min-SNP 30

==> Shimmer-20150220 <==
0	
1	--minqual 10
2	--minqual 20
3	--minqual 30
4	--mapqual 40
5	--testall

==> SNVSniffer-2.0.4 <==
0	
1	-min_cov_normal 0 -min_cov_tumor 0
2	-min_cov_normal 10 -min_cov_tumor 10
3	-min_cov_normal 50 -min_cov_tumor 50
4	-min_bqual 0
5	-min_bqual 10
6	-min_bqual 20
7	-min_bqual 30
8	-min_mapq 0
9	-min_mapq 40
10	-p_value 0.001
11	-min_allele_freq 0.01

==> SomaticSniper-1.0.5.0 <==
0	
1	-q 40
2	-Q 0
3	-p

==> Strelka-1.0.15 <==
0	

==> VarDict-1.4.6 <==
0	
1	-q 0
2	-q 10
3	-q 20
4	-q 30
5	-Q 10
6	-Q 40
7	-f 0.01

==> VarScan-2.4.2 <==
0	
1	-min-coverage 0 --min-coverage-normal 0 --min-coverage-tumor 0
2	-min-coverage 10 --min-coverage-normal 10 --min-coverage-tumor 10
3	-min-coverage 50 --min-coverage-normal 50 --min-coverage-tumor 50
4	-d 10000
5	--somatic-p-value 0.001
6	--tumor-purity 0.3
7	--tumor-purity 0.5
8	--tumor-purity 0.7
9	--strand-filter
