# Supplementary material for: Comprehensive benchmarking of SNV callers for highly admixed tumor data
Source: PLoS One. 2017 Oct 11;12(10):e0186175. doi: 10.1371/journal.pone.0186175 (PMC5636151; doi:10.1371/journal.pone.0186175)
Supplement: S2 File — Contains the parameters used for running the SNV callers. (ZIP) [file pone.0186175.s003.zip › S2_file/parameters_exome_tumor.txt]

==> Atlas2-1.4.3 <==
0	
1	-y 0
2	-y 10
3	-y 50
4	-f 10000
5	-c 0.99

==> FreeBayes-20160623 <==
0	
1	--min-coverage 10
2	--min-coverage 50
3	-q 10
4	-q 20
5	-q 30
6	-m 0
7	-m 40
8	--standard-filters

==> HaplotypeCaller-3.6 <==
0	
1	--min_base_quality_score 0
2	--min_base_quality_score 20
3	--min_base_quality_score 30
4	-stand_call_conf 0 -stand_emit_conf 0

==> LoFreqStar-2.1.2 <==
0	
1	--min-cov 0
2	--min-cov 10
3	--min-cov 50
4	-d 10000
5	--min-bq 0 --min-alt-bq 0
6	--min-bq 10 --min-alt-bq 10
7	--min-bq 20 --min-alt-bq 20
8	--min-bq 30 --min-alt-bq 30
9	--min-mq 0
10	--min-mq 40
11	--sig 0.001

==> SAMTools-1.3.1 <==
0	
1	-d 10000
2	-Q 0
3	-Q 10
4	-Q 20
5	-Q 30
6	-q 0
7	-q 40

==> SNVMix2-0.12.2 <==
0	
1	-q 0
2	-q 10
3	-q 20
4	-q 30
5	-Q 0
6	-Q 40

==> SNVSniffer-2.0.4 <==
0	
1	-min_cov 0
2	-min_cov 10
3	-min_cov 50
4	-max_cov 10000
5	-min_bqual 0
6	-min_bqual 10
7	-min_bqual 20
8	-min_bqual 30
9	-min_mapq 0
10	-min_mapq 40
11	-pvalue 0.001
12	-min_allele_freq 0.01

==> UnifiedGenotyper-3.6 <==
0	
1	--downsample_to_coverage 10000
2	--min_base_quality_score 0
3	--min_base_quality_score 10
4	--min_base_quality_score 20
5	--min_base_quality_score 30
6	-stand_call_conf 0 -stand_emit_conf 0

==> VarDict-1.4.6 <==
0	
1	-q 0
2	-q 10
3	-q 20
4	-q 30
5	-Q 10
6	-Q 40
7	-f 0.01

==> VarScan-2.4.2 <==
0	
1	--min-coverage 0
2	--min-coverage 10
3	--min-coverage 50
4	-d 10000
5	--min-avg-qual 0
6	--min-avg-qual 10
7	--min-avg-qual 20
8	--min-avg-qual 30
9	--p-value 0.001
