# Supplementary material for: Comprehensive benchmarking of SNV callers for highly admixed tumor data
Source: PLoS One. 2017 Oct 11;12(10):e0186175. doi: 10.1371/journal.pone.0186175 (PMC5636151; doi:10.1371/journal.pone.0186175)
Supplement: S3 File — Contains the evaluation of SNV calls per caller and parameter set combination. (ZIP) [file pone.0186175.s004.zip]

Archive with 10 entries (9 files):
- S3_file/
- S3_file/prc_exome_germline_callers.txt
- S3_file/prc_exome_somatic_callers.txt
- S3_file/prc_exome_tumor_callers_germline_variants.txt
- S3_file/prc_exome_tumor_callers_somatic_variants.txt
- S3_file/prc_panel_germline_callers.txt
- S3_file/prc_panel_somatic_callers.txt
- S3_file/prc_panel_tumor_callers_germline_variants.txt
- S3_file/prc_panel_tumor_callers_somatic_variants.txt
- S3_file/README
