# Supplementary material for: Comprehensive benchmarking of SNV callers for highly admixed tumor data
Source: PLoS One. 2017 Oct 11;12(10):e0186175. doi: 10.1371/journal.pone.0186175 (PMC5636151; doi:10.1371/journal.pone.0186175)
Supplement: S3 File — Contains the evaluation of SNV calls per caller and parameter set combination. (ZIP) [file pone.0186175.s004.zip › S3_file/prc_exome_germline_callers.txt]

Caller	0	All
FreeBayesG-20160623 par0	56,775 [0.952, 0.999]	56,775 [0.952, 0.999]
FreeBayesG-20160623 par1	56,587 [0.948, 0.999]	56,587 [0.948, 0.999]
FreeBayesG-20160623 par2	50,778 [0.851, 0.999]	50,778 [0.851, 0.999]
FreeBayesG-20160623 par3	56,768 [0.951, 0.999]	56,768 [0.951, 0.999]
FreeBayesG-20160623 par4	56,769 [0.951, 0.999]	56,769 [0.951, 0.999]
FreeBayesG-20160623 par5	56,767 [0.951, 0.999]	56,767 [0.951, 0.999]
FreeBayesG-20160623 par6	56,775 [0.952, 0.999]	56,775 [0.952, 0.999]
FreeBayesG-20160623 par7	56,773 [0.952, 0.999]	56,773 [0.952, 0.999]
FreeBayesG-20160623 par8	56,769 [0.951, 0.999]	56,769 [0.951, 0.999]
HaplotypeCallerG-3.6 par0	56,847 [0.953, 1.000]	56,847 [0.953, 1.000]
HaplotypeCallerG-3.6 par1	56,869 [0.953, 1.000]	56,869 [0.953, 1.000]
HaplotypeCallerG-3.6 par2	56,827 [0.952, 1.000]	56,827 [0.952, 1.000]
HaplotypeCallerG-3.6 par3	56,593 [0.949, 1.000]	56,593 [0.949, 1.000]
HaplotypeCallerG-3.6 par4	56,849 [0.953, 0.999]	56,849 [0.953, 0.999]
JointSNVMixS-0.7.5 par0	56,984 [0.955, 0.997]	56,984 [0.955, 0.997]
JointSNVMixS-0.7.5 par1	56,984 [0.955, 0.997]	56,984 [0.955, 0.997]
JointSNVMixS-0.7.5 par2	56,984 [0.955, 0.997]	56,984 [0.955, 0.997]
JointSNVMixS-0.7.5 par3	0 [0.000, 0.000]	0 [0.000, 0.000]
JointSNVMixS-0.7.5 par4	56,984 [0.955, 0.997]	56,984 [0.955, 0.997]
LoFreqStarG-2.1.2 par0	56,164 [0.941, 0.999]	56,164 [0.941, 0.999]
LoFreqStarG-2.1.2 par1	56,164 [0.941, 0.999]	56,164 [0.941, 0.999]
LoFreqStarG-2.1.2 par2	56,163 [0.941, 0.999]	56,163 [0.941, 0.999]
LoFreqStarG-2.1.2 par3	48,430 [0.812, 0.999]	48,430 [0.812, 0.999]
LoFreqStarG-2.1.2 par4	56,164 [0.941, 0.999]	56,164 [0.941, 0.999]
LoFreqStarG-2.1.2 par5	56,164 [0.941, 0.999]	56,164 [0.941, 0.999]
LoFreqStarG-2.1.2 par6	56,164 [0.941, 0.999]	56,164 [0.941, 0.999]
LoFreqStarG-2.1.2 par7	56,165 [0.941, 0.999]	56,165 [0.941, 0.999]
LoFreqStarG-2.1.2 par8	56,164 [0.941, 0.999]	56,164 [0.941, 0.999]
LoFreqStarG-2.1.2 par9	56,164 [0.941, 0.999]	56,164 [0.941, 0.999]
LoFreqStarG-2.1.2 par10	56,163 [0.941, 0.999]	56,163 [0.941, 0.999]
LoFreqStarG-2.1.2 par11	56,161 [0.941, 0.999]	56,161 [0.941, 0.999]
SAMToolsG-1.3.1 par0	56,899 [0.954, 0.994]	56,899 [0.954, 0.994]
SAMToolsG-1.3.1 par1	56,899 [0.954, 0.994]	56,899 [0.954, 0.994]
SAMToolsG-1.3.1 par2	56,908 [0.954, 0.994]	56,908 [0.954, 0.994]
SAMToolsG-1.3.1 par3	56,902 [0.954, 0.994]	56,902 [0.954, 0.994]
SAMToolsG-1.3.1 par4	56,894 [0.954, 0.994]	56,894 [0.954, 0.994]
SAMToolsG-1.3.1 par5	56,889 [0.953, 0.994]	56,889 [0.953, 0.994]
SAMToolsG-1.3.1 par6	56,899 [0.954, 0.994]	56,899 [0.954, 0.994]
SAMToolsG-1.3.1 par7	56,898 [0.954, 0.994]	56,898 [0.954, 0.994]
SNVMix2G-0.12.2 par0	56,878 [0.953, 0.998]	56,878 [0.953, 0.998]
SNVMix2G-0.12.2 par1	56,879 [0.953, 0.998]	56,879 [0.953, 0.998]
SNVMix2G-0.12.2 par2	56,880 [0.953, 0.998]	56,880 [0.953, 0.998]
SNVMix2G-0.12.2 par3	56,877 [0.953, 0.998]	56,877 [0.953, 0.998]
SNVMix2G-0.12.2 par4	56,867 [0.953, 0.998]	56,867 [0.953, 0.998]
SNVMix2G-0.12.2 par5	56,878 [0.953, 0.998]	56,878 [0.953, 0.998]
SNVMix2G-0.12.2 par6	56,876 [0.953, 0.998]	56,876 [0.953, 0.998]
SNVSnifferG-2.0.4 par0	55,895 [0.937, 0.994]	55,895 [0.937, 0.994]
SNVSnifferG-2.0.4 par1	55,895 [0.937, 0.994]	55,895 [0.937, 0.994]
SNVSnifferG-2.0.4 par2	55,784 [0.935, 0.994]	55,784 [0.935, 0.994]
SNVSnifferG-2.0.4 par3	47,380 [0.794, 0.996]	47,380 [0.794, 0.996]
SNVSnifferG-2.0.4 par4	55,895 [0.937, 0.994]	55,895 [0.937, 0.994]
SNVSnifferG-2.0.4 par5	55,877 [0.937, 0.994]	55,877 [0.937, 0.994]
SNVSnifferG-2.0.4 par6	53 [0.001, 1.000]	53 [0.001, 1.000]
SNVSnifferG-2.0.4 par7	51 [0.001, 1.000]	51 [0.001, 1.000]
SNVSnifferG-2.0.4 par8	30 [0.001, 1.000]	30 [0.001, 1.000]
SNVSnifferG-2.0.4 par9	55,605 [0.932, 0.994]	55,605 [0.932, 0.994]
SNVSnifferG-2.0.4 par10	0 [0.000, 0.000]	0 [0.000, 0.000]
SNVSnifferG-2.0.4 par11	55,685 [0.933, 0.994]	55,685 [0.933, 0.994]
SNVSnifferG-2.0.4 par12	55,910 [0.937, 0.994]	55,910 [0.937, 0.994]
UnifiedGenotyperG-3.6 par0	56,888 [0.953, 0.999]	56,888 [0.953, 0.999]
UnifiedGenotyperG-3.6 par1	56,888 [0.953, 0.999]	56,888 [0.953, 0.999]
UnifiedGenotyperG-3.6 par2	56,888 [0.953, 0.999]	56,888 [0.953, 0.999]
UnifiedGenotyperG-3.6 par3	56,888 [0.953, 0.999]	56,888 [0.953, 0.999]
UnifiedGenotyperG-3.6 par4	56,887 [0.953, 0.999]	56,887 [0.953, 0.999]
UnifiedGenotyperG-3.6 par5	56,883 [0.953, 0.999]	56,883 [0.953, 0.999]
UnifiedGenotyperG-3.6 par6	56,952 [0.955, 0.998]	56,952 [0.955, 0.998]
VarDictG-1.4.6 par0	56,832 [0.953, 0.996]	56,832 [0.953, 0.996]
VarDictG-1.4.6 par1	56,831 [0.953, 0.482]	56,831 [0.953, 0.482]
VarDictG-1.4.6 par2	56,828 [0.952, 0.935]	56,828 [0.952, 0.935]
VarDictG-1.4.6 par3	56,832 [0.953, 0.992]	56,832 [0.953, 0.992]
VarDictG-1.4.6 par4	56,746 [0.951, 0.998]	56,746 [0.951, 0.998]
VarDictG-1.4.6 par5	56,832 [0.953, 0.996]	56,832 [0.953, 0.996]
VarDictG-1.4.6 par6	56,827 [0.952, 0.996]	56,827 [0.952, 0.996]
VarDictG-1.4.6 par7	56,851 [0.953, 0.940]	56,851 [0.953, 0.940]
VarScanG-2.4.2 par0	53,061 [0.889, 0.999]	53,061 [0.889, 0.999]
VarScanG-2.4.2 par1	53,088 [0.890, 0.999]	53,088 [0.890, 0.999]
VarScanG-2.4.2 par2	53,044 [0.889, 0.999]	53,044 [0.889, 0.999]
VarScanG-2.4.2 par3	45,741 [0.767, 0.999]	45,741 [0.767, 0.999]
VarScanG-2.4.2 par4	53,061 [0.889, 0.999]	53,061 [0.889, 0.999]
VarScanG-2.4.2 par5	53,337 [0.894, 0.999]	53,337 [0.894, 0.999]
VarScanG-2.4.2 par6	53,080 [0.890, 0.999]	53,080 [0.890, 0.999]
VarScanG-2.4.2 par7	53,026 [0.889, 0.999]	53,026 [0.889, 0.999]
VarScanG-2.4.2 par8	52,811 [0.885, 0.999]	52,811 [0.885, 0.999]
VarScanG-2.4.2 par9	52,955 [0.888, 0.999]	52,955 [0.888, 0.999]
