# Supplementary material for: Comprehensive benchmarking of SNV callers for highly admixed tumor data
Source: PLoS One. 2017 Oct 11;12(10):e0186175. doi: 10.1371/journal.pone.0186175 (PMC5636151; doi:10.1371/journal.pone.0186175)
Supplement: S3 File — Contains the evaluation of SNV calls per caller and parameter set combination. (ZIP) [file pone.0186175.s004.zip › S3_file/prc_exome_somatic_callers.txt]

Caller	0	1	2	3	4	5	6	7	8	9	All
deepSNVS-1.18.0 par0	496 [0.780, 0.990]	469 [0.737, 0.989]	449 [0.706, 0.985]	422 [0.664, 0.984]	391 [0.615, 0.990]	349 [0.549, 0.991]	282 [0.443, 0.989]	187 [0.294, 0.995]	74 [0.116, 0.974]	2 [0.003, 0.500]	3,121 [0.491, 0.988]
deepSNVS-1.18.0 par1	502 [0.789, 0.988]	473 [0.744, 0.987]	462 [0.726, 0.981]	441 [0.693, 0.984]	406 [0.638, 0.983]	363 [0.571, 0.992]	297 [0.467, 0.993]	208 [0.327, 0.995]	87 [0.137, 1.000]	1 [0.002, 0.250]	3,240 [0.509, 0.987]
deepSNVS-1.18.0 par2	499 [0.785, 0.990]	472 [0.742, 0.990]	453 [0.712, 0.987]	433 [0.681, 0.984]	397 [0.624, 0.988]	356 [0.560, 0.992]	285 [0.448, 0.993]	201 [0.316, 0.990]	81 [0.127, 1.000]	2 [0.003, 0.500]	3,179 [0.500, 0.988]
deepSNVS-1.18.0 par3	498 [0.783, 0.990]	469 [0.737, 0.989]	450 [0.708, 0.985]	428 [0.673, 0.982]	399 [0.627, 0.988]	352 [0.553, 0.989]	286 [0.450, 0.990]	197 [0.310, 0.995]	79 [0.124, 0.975]	2 [0.003, 0.500]	3,160 [0.497, 0.987]
deepSNVS-1.18.0 par4	493 [0.775, 0.990]	462 [0.726, 0.989]	437 [0.687, 0.984]	410 [0.645, 0.981]	382 [0.601, 0.990]	330 [0.519, 0.991]	260 [0.409, 0.992]	163 [0.256, 1.000]	64 [0.101, 0.955]	1 [0.002, 0.500]	3,002 [0.472, 0.987]
deepSNVS-1.18.0 par5	441 [0.693, 0.991]	425 [0.668, 0.988]	408 [0.642, 0.993]	360 [0.566, 0.989]	328 [0.516, 0.994]	274 [0.431, 0.996]	203 [0.319, 1.000]	101 [0.159, 1.000]	27 [0.042, 1.000]	0 [0.000, 0.000]	2,567 [0.404, 0.993]
EBCallS-20160405 par0	581 [0.914, 0.972]	573 [0.901, 0.974]	569 [0.895, 0.969]	554 [0.871, 0.965]	546 [0.858, 0.965]	523 [0.822, 0.976]	494 [0.777, 0.974]	451 [0.709, 0.976]	360 [0.566, 0.960]	143 [0.225, 0.966]	4,794 [0.754, 0.970]
EBCallS-20160405 par1	0 [0.000, 0.000]	0 [0.000, 0.000]	0 [0.000, 0.000]	0 [0.000, 0.000]	0 [0.000, 0.000]	0 [0.000, 0.000]	0 [0.000, 0.000]	0 [0.000, 0.000]	0 [0.000, 0.000]	0 [0.000, 0.000]	0 [0.000, 0.000]
EBCallS-20160405 par2	580 [0.912, 0.972]	572 [0.899, 0.976]	568 [0.893, 0.971]	554 [0.871, 0.965]	545 [0.857, 0.966]	523 [0.822, 0.978]	494 [0.777, 0.976]	451 [0.709, 0.976]	360 [0.566, 0.963]	143 [0.225, 0.966]	4,790 [0.753, 0.971]
EBCallS-20160405 par3	464 [0.730, 0.979]	457 [0.719, 0.981]	449 [0.706, 0.980]	437 [0.687, 0.975]	432 [0.679, 0.973]	411 [0.646, 0.990]	397 [0.624, 0.978]	357 [0.561, 0.989]	301 [0.473, 0.974]	121 [0.190, 0.984]	3,826 [0.602, 0.980]
EBCallS-20160405 par4	583 [0.917, 0.321]	570 [0.896, 0.308]	571 [0.898, 0.300]	555 [0.873, 0.305]	547 [0.860, 0.300]	525 [0.825, 0.294]	497 [0.781, 0.278]	449 [0.706, 0.269]	356 [0.560, 0.224]	150 [0.236, 0.106]	4,803 [0.755, 0.275]
EBCallS-20160405 par5	581 [0.914, 0.954]	573 [0.901, 0.944]	569 [0.895, 0.948]	554 [0.871, 0.947]	546 [0.858, 0.953]	523 [0.822, 0.961]	495 [0.778, 0.952]	451 [0.709, 0.930]	361 [0.568, 0.933]	142 [0.223, 0.893]	4,795 [0.754, 0.946]
EBCallS-20160405 par6	582 [0.915, 0.975]	572 [0.899, 0.976]	568 [0.893, 0.973]	554 [0.871, 0.967]	545 [0.857, 0.973]	521 [0.819, 0.979]	496 [0.780, 0.978]	448 [0.704, 0.978]	358 [0.563, 0.962]	144 [0.226, 0.973]	4,788 [0.753, 0.974]
EBCallS-20160405 par7	580 [0.912, 0.980]	573 [0.901, 0.978]	566 [0.890, 0.974]	557 [0.876, 0.969]	543 [0.854, 0.971]	518 [0.814, 0.977]	490 [0.770, 0.982]	445 [0.700, 0.980]	351 [0.552, 0.972]	148 [0.233, 0.967]	4,771 [0.750, 0.976]
EBCallS-20160405 par8	581 [0.914, 0.972]	573 [0.901, 0.973]	569 [0.895, 0.969]	554 [0.871, 0.965]	546 [0.858, 0.965]	523 [0.822, 0.976]	494 [0.777, 0.974]	451 [0.709, 0.976]	360 [0.566, 0.960]	143 [0.225, 0.966]	4,794 [0.754, 0.970]
EBCallS-20160405 par9	581 [0.914, 0.972]	573 [0.901, 0.974]	569 [0.895, 0.969]	554 [0.871, 0.967]	546 [0.858, 0.965]	523 [0.822, 0.976]	494 [0.777, 0.974]	451 [0.709, 0.976]	360 [0.566, 0.960]	143 [0.225, 0.966]	4,794 [0.754, 0.970]
EBCallS-20160405 par10	581 [0.914, 0.972]	573 [0.901, 0.974]	569 [0.895, 0.969]	554 [0.871, 0.965]	546 [0.858, 0.965]	523 [0.822, 0.976]	494 [0.777, 0.974]	451 [0.709, 0.976]	360 [0.566, 0.960]	143 [0.225, 0.966]	4,794 [0.754, 0.970]
EBCallS-20160405 par11	592 [0.931, 0.919]	589 [0.926, 0.923]	590 [0.928, 0.906]	575 [0.904, 0.920]	567 [0.892, 0.907]	550 [0.865, 0.905]	528 [0.830, 0.906]	497 [0.781, 0.904]	434 [0.682, 0.880]	275 [0.432, 0.833]	5,197 [0.817, 0.904]
JointSNVMixS-0.7.5 par0	575 [0.904, 0.973]	564 [0.887, 0.971]	564 [0.887, 0.969]	550 [0.865, 0.967]	533 [0.838, 0.978]	505 [0.794, 0.971]	0 [0.000, 0.000]	0 [0.000, 0.000]	314 [0.494, 0.963]	108 [0.170, 0.871]	3,713 [0.730, 0.967]
JointSNVMixS-0.7.5 par1	576 [0.906, 0.973]	564 [0.887, 0.971]	0 [0.000, 0.000]	551 [0.866, 0.965]	0 [0.000, 0.000]	507 [0.797, 0.969]	0 [0.000, 0.000]	430 [0.676, 0.968]	0 [0.000, 0.000]	110 [0.173, 0.873]	2,738 [0.718, 0.965]
JointSNVMixS-0.7.5 par2	575 [0.904, 0.973]	564 [0.887, 0.971]	564 [0.887, 0.971]	550 [0.865, 0.967]	535 [0.841, 0.974]	505 [0.794, 0.969]	474 [0.745, 0.977]	427 [0.671, 0.968]	314 [0.494, 0.960]	112 [0.176, 0.868]	4,620 [0.726, 0.968]
JointSNVMixS-0.7.5 par3	0 [0.000, 0.000]	0 [0.000, 0.000]	0 [0.000, 0.000]	0 [0.000, 0.000]	0 [0.000, 0.000]	0 [0.000, 0.000]	0 [0.000, 0.000]	427 [0.671, 0.968]	0 [0.000, 0.000]	0 [0.000, 0.000]	427 [0.671, 0.968]
JointSNVMixS-0.7.5 par4	574 [0.903, 0.973]	564 [0.887, 0.972]	564 [0.887, 0.967]	551 [0.866, 0.963]	532 [0.836, 0.978]	505 [0.794, 0.969]	481 [0.756, 0.978]	430 [0.676, 0.968]	310 [0.487, 0.963]	109 [0.171, 0.872]	4,620 [0.726, 0.968]
LoFreqStarS-2.1.2 par0	582 [0.915, 0.912]	578 [0.909, 0.906]	579 [0.910, 0.905]	563 [0.885, 0.911]	553 [0.869, 0.898]	543 [0.854, 0.919]	513 [0.807, 0.878]	480 [0.755, 0.868]	414 [0.651, 0.848]	248 [0.390, 0.782]	5,053 [0.794, 0.889]
LoFreqStarS-2.1.2 par1	582 [0.915, 0.912]	578 [0.909, 0.906]	579 [0.910, 0.905]	563 [0.885, 0.911]	553 [0.869, 0.898]	543 [0.854, 0.919]	513 [0.807, 0.878]	480 [0.755, 0.868]	414 [0.651, 0.848]	248 [0.390, 0.782]	5,053 [0.794, 0.889]
LoFreqStarS-2.1.2 par2	582 [0.915, 0.912]	578 [0.909, 0.906]	579 [0.910, 0.905]	563 [0.885, 0.911]	553 [0.869, 0.898]	543 [0.854, 0.919]	513 [0.807, 0.878]	480 [0.755, 0.868]	414 [0.651, 0.848]	248 [0.390, 0.782]	5,053 [0.794, 0.889]
LoFreqStarS-2.1.2 par3	521 [0.819, 0.895]	520 [0.818, 0.886]	506 [0.796, 0.885]	488 [0.767, 0.899]	496 [0.780, 0.879]	477 [0.750, 0.892]	456 [0.717, 0.862]	428 [0.673, 0.849]	376 [0.591, 0.816]	235 [0.369, 0.761]	4,503 [0.708, 0.868]
MuTectS-2015.1-3 par0	589 [0.926, 0.958]	590 [0.928, 0.952]	588 [0.925, 0.958]	580 [0.912, 0.942]	570 [0.896, 0.950]	555 [0.873, 0.952]	539 [0.847, 0.939]	501 [0.788, 0.935]	456 [0.717, 0.940]	305 [0.480, 0.902]	5,273 [0.829, 0.945]
MuTectS-2015.1-3 par1	585 [0.920, 0.975]	586 [0.921, 0.967]	584 [0.918, 0.977]	574 [0.903, 0.966]	565 [0.888, 0.976]	550 [0.865, 0.973]	533 [0.838, 0.966]	497 [0.781, 0.969]	450 [0.708, 0.966]	300 [0.472, 0.949]	5,224 [0.821, 0.969]
MuTectS-2015.1-3 par2	589 [0.926, 0.955]	590 [0.928, 0.947]	588 [0.925, 0.950]	580 [0.912, 0.940]	570 [0.896, 0.950]	555 [0.873, 0.955]	539 [0.847, 0.937]	502 [0.789, 0.930]	456 [0.717, 0.942]	305 [0.480, 0.894]	5,274 [0.829, 0.942]
MuTectS-2015.1-3 par3	590 [0.928, 0.962]	590 [0.928, 0.952]	589 [0.926, 0.959]	579 [0.910, 0.943]	568 [0.893, 0.948]	555 [0.873, 0.960]	539 [0.847, 0.944]	503 [0.791, 0.951]	456 [0.717, 0.942]	305 [0.480, 0.889]	5,274 [0.829, 0.948]
MuTectS-2015.1-3 par4	592 [0.931, 0.977]	587 [0.923, 0.975]	586 [0.921, 0.980]	576 [0.906, 0.965]	567 [0.892, 0.959]	555 [0.873, 0.969]	539 [0.847, 0.959]	507 [0.797, 0.960]	452 [0.711, 0.960]	300 [0.472, 0.920]	5,261 [0.827, 0.965]
MuTectS-2015.1-3 par5	589 [0.926, 0.958]	590 [0.928, 0.952]	588 [0.925, 0.958]	580 [0.912, 0.942]	570 [0.896, 0.950]	555 [0.873, 0.952]	539 [0.847, 0.939]	501 [0.788, 0.935]	456 [0.717, 0.940]	305 [0.480, 0.902]	5,273 [0.829, 0.945]
MuTectS-2015.1-3 par6	589 [0.926, 0.959]	590 [0.928, 0.953]	588 [0.925, 0.958]	580 [0.912, 0.943]	570 [0.896, 0.950]	555 [0.873, 0.954]	539 [0.847, 0.941]	501 [0.788, 0.936]	456 [0.717, 0.942]	305 [0.480, 0.905]	5,273 [0.829, 0.946]
MuTectS-2015.1-3 par7	589 [0.926, 0.958]	590 [0.928, 0.952]	588 [0.925, 0.958]	580 [0.912, 0.942]	570 [0.896, 0.950]	555 [0.873, 0.952]	539 [0.847, 0.939]	501 [0.788, 0.935]	456 [0.717, 0.940]	305 [0.480, 0.902]	5,273 [0.829, 0.945]
MuTectS-2015.1-3 par8	599 [0.942, 0.728]	594 [0.934, 0.730]	594 [0.934, 0.705]	587 [0.923, 0.735]	582 [0.915, 0.680]	568 [0.893, 0.718]	551 [0.866, 0.691]	522 [0.821, 0.689]	496 [0.780, 0.688]	363 [0.571, 0.587]	5,456 [0.858, 0.698]
MuTect2S-3.6 par0	587 [0.923, 0.810]	584 [0.918, 0.821]	572 [0.899, 0.786]	573 [0.901, 0.810]	568 [0.893, 0.769]	558 [0.877, 0.794]	539 [0.847, 0.789]	512 [0.805, 0.783]	483 [0.759, 0.780]	351 [0.552, 0.692]	5,327 [0.838, 0.786]
MuTect2S-3.6 par1	589 [0.926, 0.804]	582 [0.915, 0.807]	574 [0.903, 0.774]	572 [0.899, 0.806]	566 [0.890, 0.755]	554 [0.871, 0.779]	0 [0.000, 0.000]	0 [0.000, 0.000]	0 [0.000, 0.000]	0 [0.000, 0.000]	3,437 [0.901, 0.787]
MuTect2S-3.6 par2	587 [0.923, 0.815]	584 [0.918, 0.827]	572 [0.899, 0.791]	572 [0.899, 0.819]	564 [0.887, 0.772]	554 [0.871, 0.806]	535 [0.841, 0.794]	511 [0.803, 0.787]	482 [0.758, 0.785]	344 [0.541, 0.696]	5,305 [0.834, 0.792]
MuTect2S-3.6 par3	572 [0.899, 0.872]	571 [0.898, 0.889]	550 [0.865, 0.873]	547 [0.860, 0.888]	538 [0.846, 0.832]	525 [0.825, 0.859]	502 [0.789, 0.848]	474 [0.745, 0.846]	427 [0.671, 0.841]	292 [0.459, 0.743]	4,998 [0.786, 0.854]
MuTect2S-3.6 par4	587 [0.923, 0.810]	584 [0.918, 0.821]	572 [0.899, 0.786]	573 [0.901, 0.810]	568 [0.893, 0.769]	558 [0.877, 0.794]	539 [0.847, 0.789]	512 [0.805, 0.783]	483 [0.759, 0.780]	351 [0.552, 0.692]	5,327 [0.838, 0.786]
QuadGTS-20130222 par0	583 [0.917, 0.922]	577 [0.907, 0.934]	580 [0.912, 0.922]	555 [0.873, 0.922]	556 [0.874, 0.933]	545 [0.857, 0.930]	525 [0.825, 0.915]	485 [0.763, 0.931]	419 [0.659, 0.893]	245 [0.385, 0.881]	5,070 [0.797, 0.921]
QuadGTS-20130222 par1	583 [0.917, 0.922]	577 [0.907, 0.934]	580 [0.912, 0.922]	555 [0.873, 0.922]	556 [0.874, 0.933]	545 [0.857, 0.930]	525 [0.825, 0.915]	485 [0.763, 0.931]	419 [0.659, 0.893]	245 [0.385, 0.881]	5,070 [0.797, 0.921]
QuadGTS-20130222 par2	585 [0.920, 0.932]	577 [0.907, 0.934]	580 [0.912, 0.922]	559 [0.879, 0.927]	555 [0.873, 0.936]	543 [0.854, 0.933]	526 [0.827, 0.918]	486 [0.764, 0.935]	421 [0.662, 0.900]	246 [0.387, 0.891]	5,078 [0.798, 0.925]
QuadGTS-20130222 par3	584 [0.918, 0.934]	577 [0.907, 0.931]	576 [0.906, 0.926]	555 [0.873, 0.934]	554 [0.871, 0.939]	542 [0.852, 0.934]	526 [0.827, 0.926]	486 [0.764, 0.935]	420 [0.660, 0.903]	248 [0.390, 0.886]	5,068 [0.797, 0.928]
QuadGTS-20130222 par4	586 [0.921, 0.942]	578 [0.909, 0.932]	576 [0.906, 0.935]	556 [0.874, 0.930]	556 [0.874, 0.939]	544 [0.855, 0.941]	527 [0.829, 0.921]	484 [0.761, 0.940]	413 [0.649, 0.906]	248 [0.390, 0.902]	5,068 [0.797, 0.931]
QuadGTS-20130222 par5	583 [0.917, 0.925]	577 [0.907, 0.931]	580 [0.912, 0.921]	555 [0.873, 0.920]	556 [0.874, 0.934]	545 [0.857, 0.930]	525 [0.825, 0.915]	485 [0.763, 0.931]	419 [0.659, 0.895]	245 [0.385, 0.878]	5,070 [0.797, 0.921]
QuadGTS-20130222 par6	583 [0.917, 0.925]	577 [0.907, 0.940]	580 [0.912, 0.922]	555 [0.873, 0.923]	556 [0.874, 0.933]	545 [0.857, 0.932]	525 [0.825, 0.916]	485 [0.763, 0.931]	419 [0.659, 0.895]	245 [0.385, 0.884]	5,070 [0.797, 0.923]
QuadGTS-20130222 par7	583 [0.917, 0.922]	0 [0.000, 0.000]	580 [0.912, 0.922]	555 [0.873, 0.922]	556 [0.874, 0.933]	545 [0.857, 0.930]	525 [0.825, 0.915]	485 [0.763, 0.931]	419 [0.659, 0.893]	245 [0.385, 0.881]	4,493 [0.785, 0.919]
ShimmerS-20150220 par0	541 [0.851, 0.966]	526 [0.827, 0.972]	513 [0.807, 0.970]	500 [0.786, 0.969]	470 [0.739, 0.955]	439 [0.690, 0.971]	387 [0.608, 0.982]	307 [0.483, 0.978]	170 [0.267, 0.983]	0 [0.000, 0.000]	3,853 [0.606, 0.970]
ShimmerS-20150220 par1	543 [0.854, 0.978]	532 [0.836, 0.976]	524 [0.824, 0.974]	511 [0.803, 0.977]	483 [0.759, 0.974]	455 [0.715, 0.985]	402 [0.632, 0.985]	345 [0.542, 0.966]	229 [0.360, 0.974]	63 [0.099, 0.984]	4,087 [0.643, 0.977]
ShimmerS-20150220 par2	542 [0.852, 0.973]	531 [0.835, 0.974]	524 [0.824, 0.974]	510 [0.802, 0.975]	480 [0.755, 0.972]	452 [0.711, 0.983]	398 [0.626, 0.980]	342 [0.538, 0.969]	226 [0.355, 0.966]	64 [0.101, 0.970]	4,069 [0.640, 0.974]
ShimmerS-20150220 par3	537 [0.844, 0.973]	521 [0.819, 0.976]	516 [0.811, 0.974]	501 [0.788, 0.975]	472 [0.742, 0.971]	440 [0.692, 0.973]	384 [0.604, 0.980]	312 [0.491, 0.969]	205 [0.322, 0.967]	55 [0.086, 0.948]	3,943 [0.620, 0.973]
ShimmerS-20150220 par4	541 [0.851, 0.966]	526 [0.827, 0.972]	513 [0.807, 0.970]	500 [0.786, 0.969]	470 [0.739, 0.955]	439 [0.690, 0.971]	387 [0.608, 0.982]	306 [0.481, 0.978]	170 [0.267, 0.983]	0 [0.000, 0.000]	3,852 [0.606, 0.970]
ShimmerS-20150220 par5	537 [0.844, 0.952]	516 [0.811, 0.966]	507 [0.797, 0.951]	496 [0.780, 0.965]	460 [0.723, 0.939]	433 [0.681, 0.964]	373 [0.586, 0.984]	288 [0.453, 0.954]	146 [0.230, 0.993]	0 [0.000, 0.000]	3,756 [0.591, 0.960]
SNVSnifferS-2.0.4 par0	577 [0.907, 0.323]	568 [0.893, 0.317]	563 [0.885, 0.320]	547 [0.860, 0.314]	533 [0.838, 0.310]	508 [0.799, 0.303]	478 [0.752, 0.297]	426 [0.670, 0.286]	328 [0.516, 0.250]	115 [0.181, 0.149]	4,643 [0.730, 0.296]
SNVSnifferS-2.0.4 par1	577 [0.907, 0.321]	568 [0.893, 0.315]	563 [0.885, 0.317]	547 [0.860, 0.311]	533 [0.838, 0.307]	508 [0.799, 0.301]	478 [0.752, 0.295]	426 [0.670, 0.283]	328 [0.516, 0.248]	115 [0.181, 0.147]	4,643 [0.730, 0.294]
SNVSnifferS-2.0.4 par2	576 [0.906, 0.327]	567 [0.892, 0.321]	562 [0.884, 0.324]	546 [0.858, 0.317]	532 [0.836, 0.315]	508 [0.799, 0.308]	478 [0.752, 0.301]	426 [0.670, 0.291]	328 [0.516, 0.255]	115 [0.181, 0.155]	4,638 [0.729, 0.301]
SNVSnifferS-2.0.4 par3	460 [0.723, 0.325]	454 [0.714, 0.320]	446 [0.701, 0.318]	431 [0.678, 0.313]	426 [0.670, 0.313]	407 [0.640, 0.304]	386 [0.607, 0.299]	344 [0.541, 0.289]	279 [0.439, 0.261]	237 [0.373, 0.029]	3,870 [0.608, 0.194]
SNVSnifferS-2.0.4 par4	567 [0.892, 0.320]	555 [0.873, 0.313]	551 [0.866, 0.318]	533 [0.838, 0.311]	520 [0.818, 0.309]	496 [0.780, 0.302]	456 [0.717, 0.290]	402 [0.632, 0.283]	293 [0.461, 0.241]	92 [0.145, 0.136]	4,465 [0.702, 0.294]
SNVSnifferS-2.0.4 par5	0 [0.000, 0.000]	0 [0.000, 0.000]	1 [0.002, 0.083]	1 [0.002, 0.091]	0 [0.000, 0.000]	1 [0.002, 0.111]	0 [0.000, 0.000]	0 [0.000, 0.000]	0 [0.000, 0.000]	0 [0.000, 0.000]	3 [0.000, 0.026]
SNVSnifferS-2.0.4 par6	0 [0.000, 0.000]	0 [0.000, 0.000]	1 [0.002, 0.077]	1 [0.002, 0.100]	0 [0.000, 0.000]	1 [0.002, 0.100]	0 [0.000, 0.000]	0 [0.000, 0.000]	0 [0.000, 0.000]	0 [0.000, 0.000]	3 [0.000, 0.026]
SNVSnifferS-2.0.4 par7	0 [0.000, 0.000]	0 [0.000, 0.000]	1 [0.002, 0.167]	0 [0.000, 0.000]	0 [0.000, 0.000]	1 [0.002, 0.100]	0 [0.000, 0.000]	0 [0.000, 0.000]	0 [0.000, 0.000]	0 [0.000, 0.000]	2 [0.000, 0.026]
SNVSnifferS-2.0.4 par8	576 [0.906, 0.321]	567 [0.892, 0.314]	562 [0.884, 0.318]	547 [0.860, 0.312]	531 [0.835, 0.308]	506 [0.796, 0.301]	476 [0.748, 0.293]	426 [0.670, 0.284]	327 [0.514, 0.248]	114 [0.179, 0.148]	4,632 [0.728, 0.294]
SNVSnifferS-2.0.4 par9	0 [0.000, 0.000]	0 [0.000, 0.000]	0 [0.000, 0.000]	0 [0.000, 0.000]	0 [0.000, 0.000]	0 [0.000, 0.000]	0 [0.000, 0.000]	0 [0.000, 0.000]	0 [0.000, 0.000]	0 [0.000, 0.000]	0 [0.000, 0.000]
SNVSnifferS-2.0.4 par10	542 [0.852, 0.306]	531 [0.835, 0.298]	522 [0.821, 0.299]	506 [0.796, 0.294]	481 [0.756, 0.285]	449 [0.706, 0.272]	395 [0.621, 0.254]	336 [0.528, 0.236]	216 [0.340, 0.177]	397 [0.624, 0.035]	4,375 [0.688, 0.169]
SNVSnifferS-2.0.4 par11	577 [0.907, 0.323]	568 [0.893, 0.317]	563 [0.885, 0.320]	547 [0.860, 0.314]	533 [0.838, 0.310]	508 [0.799, 0.303]	478 [0.752, 0.297]	426 [0.670, 0.286]	328 [0.516, 0.250]	115 [0.181, 0.149]	4,643 [0.730, 0.296]
SomaticSniperS-1.0.5.0 par0	548 [0.862, 0.943]	531 [0.835, 0.945]	528 [0.830, 0.938]	510 [0.802, 0.948]	485 [0.763, 0.942]	459 [0.722, 0.946]	410 [0.645, 0.940]	325 [0.511, 0.929]	214 [0.336, 0.922]	23 [0.036, 0.500]	4,033 [0.634, 0.936]
SomaticSniperS-1.0.5.0 par1	548 [0.862, 0.945]	531 [0.835, 0.945]	528 [0.830, 0.938]	510 [0.802, 0.948]	485 [0.763, 0.940]	459 [0.722, 0.948]	410 [0.645, 0.943]	325 [0.511, 0.931]	214 [0.336, 0.922]	23 [0.036, 0.489]	4,033 [0.634, 0.937]
SomaticSniperS-1.0.5.0 par2	557 [0.876, 0.818]	543 [0.854, 0.841]	538 [0.846, 0.823]	521 [0.819, 0.819]	501 [0.788, 0.808]	472 [0.742, 0.792]	431 [0.678, 0.818]	356 [0.560, 0.762]	240 [0.377, 0.650]	40 [0.063, 0.244]	4,199 [0.660, 0.783]
SomaticSniperS-1.0.5.0 par3	555 [0.873, 0.944]	542 [0.852, 0.954]	538 [0.846, 0.937]	520 [0.818, 0.942]	501 [0.788, 0.947]	471 [0.741, 0.931]	430 [0.676, 0.953]	356 [0.560, 0.925]	240 [0.377, 0.886]	40 [0.063, 0.597]	4,193 [0.659, 0.934]
StrelkaS-1.0.15 par0	571 [0.898, 0.986]	558 [0.877, 0.989]	563 [0.885, 0.986]	539 [0.847, 0.989]	542 [0.852, 0.991]	508 [0.799, 0.992]	486 [0.764, 0.988]	442 [0.695, 0.989]	374 [0.588, 0.992]	231 [0.363, 0.991]	4,814 [0.757, 0.989]
VarDictS-1.4.6 par0	437 [0.687, 0.743]	407 [0.640, 0.727]	383 [0.602, 0.720]	384 [0.604, 0.703]	437 [0.687, 0.714]	516 [0.811, 0.769]	523 [0.822, 0.767]	500 [0.786, 0.765]	445 [0.700, 0.712]	291 [0.458, 0.644]	4,323 [0.680, 0.730]
VarDictS-1.4.6 par1	437 [0.687, 0.011]	408 [0.642, 0.010]	385 [0.605, 0.010]	390 [0.613, 0.010]	440 [0.692, 0.011]	517 [0.813, 0.013]	524 [0.824, 0.013]	503 [0.791, 0.013]	448 [0.704, 0.011]	305 [0.480, 0.008]	4,357 [0.685, 0.011]
VarDictS-1.4.6 par2	437 [0.687, 0.146]	405 [0.637, 0.134]	383 [0.602, 0.128]	388 [0.610, 0.130]	439 [0.690, 0.143]	517 [0.813, 0.159]	524 [0.824, 0.162]	502 [0.789, 0.162]	447 [0.703, 0.139]	300 [0.472, 0.105]	4,342 [0.683, 0.141]
VarDictS-1.4.6 par3	437 [0.687, 0.561]	407 [0.640, 0.533]	383 [0.602, 0.533]	384 [0.604, 0.526]	437 [0.687, 0.527]	517 [0.813, 0.595]	524 [0.824, 0.589]	502 [0.789, 0.591]	446 [0.701, 0.538]	296 [0.465, 0.460]	4,333 [0.681, 0.549]
VarDictS-1.4.6 par4	430 [0.676, 0.903]	401 [0.631, 0.885]	377 [0.593, 0.871]	373 [0.586, 0.863]	424 [0.667, 0.883]	501 [0.788, 0.918]	507 [0.797, 0.910]	482 [0.758, 0.891]	419 [0.659, 0.890]	270 [0.425, 0.841]	4,184 [0.658, 0.888]
VarDictS-1.4.6 par5	437 [0.687, 0.742]	407 [0.640, 0.727]	383 [0.602, 0.720]	384 [0.604, 0.702]	437 [0.687, 0.714]	516 [0.811, 0.769]	523 [0.822, 0.767]	500 [0.786, 0.763]	445 [0.700, 0.712]	291 [0.458, 0.644]	4,323 [0.680, 0.730]
VarDictS-1.4.6 par6	437 [0.687, 0.741]	407 [0.640, 0.727]	383 [0.602, 0.719]	384 [0.604, 0.702]	437 [0.687, 0.714]	516 [0.811, 0.774]	523 [0.822, 0.765]	500 [0.786, 0.763]	444 [0.698, 0.713]	291 [0.458, 0.644]	4,322 [0.680, 0.730]
VarDictS-1.4.6 par7	446 [0.701, 0.184]	424 [0.667, 0.181]	397 [0.624, 0.166]	402 [0.632, 0.177]	455 [0.715, 0.191]	546 [0.858, 0.227]	558 [0.877, 0.227]	539 [0.847, 0.218]	527 [0.829, 0.217]	417 [0.656, 0.179]	4,711 [0.741, 0.197]
VarScanS-2.4.2 par0	506 [0.796, 0.979]	487 [0.766, 0.984]	466 [0.733, 0.977]	454 [0.714, 0.983]	416 [0.654, 0.983]	376 [0.591, 0.987]	319 [0.502, 0.979]	219 [0.344, 0.982]	62 [0.097, 0.912]	1 [0.002, 0.143]	3,306 [0.520, 0.978]
VarScanS-2.4.2 par1	506 [0.796, 0.967]	487 [0.766, 0.974]	466 [0.733, 0.971]	455 [0.715, 0.976]	416 [0.654, 0.974]	376 [0.591, 0.979]	320 [0.503, 0.967]	219 [0.344, 0.961]	62 [0.097, 0.861]	1 [0.002, 0.091]	3,308 [0.520, 0.967]
VarScanS-2.4.2 par2	505 [0.794, 0.981]	486 [0.764, 0.986]	465 [0.731, 0.981]	454 [0.714, 0.983]	415 [0.653, 0.986]	375 [0.590, 0.989]	318 [0.500, 0.988]	218 [0.343, 0.982]	61 [0.096, 0.924]	1 [0.002, 0.167]	3,298 [0.519, 0.982]
VarScanS-2.4.2 par3	438 [0.689, 0.993]	417 [0.656, 0.990]	395 [0.621, 0.992]	382 [0.601, 0.997]	358 [0.563, 0.992]	327 [0.514, 0.994]	276 [0.434, 0.996]	184 [0.289, 1.000]	49 [0.077, 0.961]	1 [0.002, 0.500]	2,827 [0.444, 0.993]
VarScanS-2.4.2 par4	506 [0.796, 0.979]	487 [0.766, 0.984]	466 [0.733, 0.977]	454 [0.714, 0.983]	416 [0.654, 0.983]	376 [0.591, 0.987]	319 [0.502, 0.979]	219 [0.344, 0.982]	62 [0.097, 0.912]	1 [0.002, 0.143]	3,306 [0.520, 0.978]
VarScanS-2.4.2 par5	506 [0.796, 0.986]	487 [0.766, 0.988]	466 [0.733, 0.987]	454 [0.714, 0.989]	416 [0.654, 0.990]	376 [0.591, 0.992]	319 [0.502, 0.988]	218 [0.343, 0.995]	62 [0.097, 0.954]	1 [0.002, 0.333]	3,305 [0.520, 0.988]
VarScanS-2.4.2 par6	591 [0.929, 0.788]	587 [0.923, 0.781]	589 [0.926, 0.798]	577 [0.907, 0.785]	568 [0.893, 0.788]	547 [0.860, 0.776]	527 [0.829, 0.776]	488 [0.767, 0.758]	425 [0.668, 0.737]	254 [0.399, 0.626]	5,153 [0.810, 0.768]
VarScanS-2.4.2 par7	570 [0.896, 0.963]	560 [0.881, 0.967]	562 [0.884, 0.962]	545 [0.857, 0.965]	531 [0.835, 0.969]	500 [0.786, 0.982]	462 [0.726, 0.967]	415 [0.653, 0.965]	302 [0.475, 0.941]	85 [0.134, 0.850]	4,532 [0.713, 0.963]
VarScanS-2.4.2 par8	543 [0.854, 0.977]	530 [0.833, 0.978]	521 [0.819, 0.972]	506 [0.796, 0.979]	477 [0.750, 0.975]	453 [0.712, 0.985]	396 [0.623, 0.978]	330 [0.519, 0.979]	204 [0.321, 0.967]	14 [0.022, 0.609]	3,974 [0.625, 0.975]
VarScanS-2.4.2 par9	0 [0.000, 0.000]	0 [0.000, 0.000]	0 [0.000, 0.000]	0 [0.000, 0.000]	0 [0.000, 0.000]	0 [0.000, 0.000]	0 [0.000, 0.000]	0 [0.000, 0.000]	0 [0.000, 0.000]	0 [0.000, 0.000]	0 [0.000, 0.000]
