# Supplementary material for: Comprehensive benchmarking of SNV callers for highly admixed tumor data
Source: PLoS One. 2017 Oct 11;12(10):e0186175. doi: 10.1371/journal.pone.0186175 (PMC5636151; doi:10.1371/journal.pone.0186175)
Supplement: S3 File — Contains the evaluation of SNV calls per caller and parameter set combination. (ZIP) [file pone.0186175.s004.zip › S3_file/prc_exome_tumor_callers_germline_variants.txt]

Caller	0	1	2	3	4	5	6	7	8	9	All
FreeBayesT-20160623 par0	56,717 [0.951, 0.902]	56,723 [0.951, 0.902]	56,716 [0.951, 0.900]	56,722 [0.951, 0.901]	56,726 [0.951, 0.901]	56,712 [0.951, 0.899]	56,733 [0.951, 0.901]	56,735 [0.951, 0.901]	56,721 [0.951, 0.901]	56,731 [0.951, 0.903]	567,236 [0.951, 0.901]
FreeBayesT-20160623 par1	56,533 [0.948, 0.902]	56,540 [0.948, 0.901]	56,549 [0.948, 0.900]	56,552 [0.948, 0.901]	56,537 [0.948, 0.901]	56,535 [0.948, 0.899]	56,541 [0.948, 0.901]	56,530 [0.948, 0.901]	56,540 [0.948, 0.900]	56,533 [0.948, 0.903]	565,390 [0.948, 0.901]
FreeBayesT-20160623 par2	50,785 [0.851, 0.895]	50,581 [0.848, 0.894]	50,605 [0.848, 0.893]	50,734 [0.850, 0.895]	50,773 [0.851, 0.894]	50,650 [0.849, 0.892]	50,729 [0.850, 0.895]	50,714 [0.850, 0.894]	50,655 [0.849, 0.894]	50,637 [0.849, 0.897]	506,863 [0.850, 0.894]
FreeBayesT-20160623 par3	56,719 [0.951, 0.960]	56,728 [0.951, 0.960]	56,725 [0.951, 0.959]	56,740 [0.951, 0.959]	56,740 [0.951, 0.960]	56,718 [0.951, 0.958]	56,740 [0.951, 0.960]	56,739 [0.951, 0.959]	56,728 [0.951, 0.958]	56,744 [0.951, 0.960]	567,321 [0.951, 0.959]
FreeBayesT-20160623 par4	56,722 [0.951, 0.976]	56,735 [0.951, 0.976]	56,726 [0.951, 0.976]	56,745 [0.951, 0.976]	56,743 [0.951, 0.976]	56,720 [0.951, 0.976]	56,741 [0.951, 0.977]	56,740 [0.951, 0.976]	56,725 [0.951, 0.975]	56,750 [0.951, 0.976]	567,347 [0.951, 0.976]
FreeBayesT-20160623 par5	56,726 [0.951, 0.997]	56,739 [0.951, 0.997]	56,723 [0.951, 0.997]	56,743 [0.951, 0.997]	56,742 [0.951, 0.997]	56,723 [0.951, 0.997]	56,744 [0.951, 0.997]	56,743 [0.951, 0.997]	56,722 [0.951, 0.996]	56,751 [0.951, 0.997]	567,356 [0.951, 0.997]
FreeBayesT-20160623 par6	56,717 [0.951, 0.902]	56,723 [0.951, 0.902]	56,716 [0.951, 0.900]	56,722 [0.951, 0.901]	56,726 [0.951, 0.901]	56,712 [0.951, 0.899]	56,733 [0.951, 0.901]	56,735 [0.951, 0.901]	56,721 [0.951, 0.901]	56,731 [0.951, 0.903]	567,236 [0.951, 0.901]
FreeBayesT-20160623 par7	56,714 [0.951, 0.902]	56,718 [0.951, 0.902]	56,713 [0.951, 0.900]	56,721 [0.951, 0.901]	56,722 [0.951, 0.901]	56,708 [0.951, 0.899]	56,730 [0.951, 0.902]	56,733 [0.951, 0.901]	56,717 [0.951, 0.901]	56,729 [0.951, 0.904]	567,205 [0.951, 0.901]
FreeBayesT-20160623 par8	56,720 [0.951, 0.976]	56,733 [0.951, 0.976]	56,725 [0.951, 0.977]	56,745 [0.951, 0.976]	56,743 [0.951, 0.976]	56,720 [0.951, 0.976]	56,741 [0.951, 0.977]	56,740 [0.951, 0.976]	56,723 [0.951, 0.975]	56,750 [0.951, 0.976]	567,340 [0.951, 0.976]
HaplotypeCallerT-3.6 par0	56,827 [0.952, 0.999]	56,824 [0.952, 0.999]	56,832 [0.953, 0.999]	56,836 [0.953, 0.999]	56,841 [0.953, 1.000]	56,835 [0.953, 1.000]	56,831 [0.953, 0.999]	56,855 [0.953, 1.000]	56,827 [0.952, 0.999]	56,846 [0.953, 1.000]	568,354 [0.953, 0.999]
HaplotypeCallerT-3.6 par1	56,837 [0.953, 0.999]	56,851 [0.953, 0.999]	56,843 [0.953, 0.999]	56,845 [0.953, 0.999]	56,861 [0.953, 1.000]	56,851 [0.953, 1.000]	56,850 [0.953, 1.000]	56,865 [0.953, 1.000]	56,844 [0.953, 1.000]	56,858 [0.953, 1.000]	568,505 [0.953, 1.000]
HaplotypeCallerT-3.6 par2	56,807 [0.952, 0.999]	56,810 [0.952, 0.999]	56,816 [0.952, 0.999]	56,825 [0.952, 0.999]	56,827 [0.952, 1.000]	56,814 [0.952, 1.000]	56,811 [0.952, 1.000]	56,833 [0.953, 1.000]	56,806 [0.952, 1.000]	56,830 [0.953, 1.000]	568,179 [0.952, 0.999]
HaplotypeCallerT-3.6 par3	56,556 [0.948, 1.000]	56,545 [0.948, 0.999]	56,562 [0.948, 0.999]	56,572 [0.948, 0.999]	56,557 [0.948, 1.000]	56,558 [0.948, 1.000]	56,561 [0.948, 1.000]	56,573 [0.948, 0.999]	56,572 [0.948, 1.000]	56,559 [0.948, 1.000]	565,615 [0.948, 0.999]
HaplotypeCallerT-3.6 par4	56,831 [0.953, 0.999]	56,825 [0.952, 0.999]	56,833 [0.953, 0.999]	56,842 [0.953, 0.999]	56,848 [0.953, 0.999]	56,842 [0.953, 0.999]	56,838 [0.953, 0.999]	56,857 [0.953, 1.000]	56,830 [0.953, 0.999]	56,850 [0.953, 1.000]	568,396 [0.953, 0.999]
LoFreqStarT-2.1.2 par0	56,182 [0.942, 0.999]	56,174 [0.942, 0.999]	5,096 [0.085, 0.999]	56,198 [0.942, 0.999]	56,196 [0.942, 0.999]	23,823 [0.399, 0.999]	56,181 [0.942, 0.999]	56,187 [0.942, 0.999]	56,179 [0.942, 0.999]	56,202 [0.942, 0.999]	478,418 [0.802, 0.999]
LoFreqStarT-2.1.2 par1	56,182 [0.942, 0.999]	56,174 [0.942, 0.999]	55,697 [0.934, 0.999]	56,198 [0.942, 0.999]	56,196 [0.942, 0.999]	31,085 [0.521, 0.999]	56,181 [0.942, 0.999]	56,187 [0.942, 0.999]	56,179 [0.942, 0.999]	56,202 [0.942, 0.999]	536,281 [0.899, 0.999]
LoFreqStarT-2.1.2 par2	56,182 [0.942, 0.999]	56,173 [0.942, 0.999]	56,200 [0.942, 0.999]	56,198 [0.942, 0.999]	56,193 [0.942, 0.999]	32,773 [0.549, 0.999]	56,179 [0.942, 0.999]	56,186 [0.942, 0.999]	56,178 [0.942, 0.999]	56,200 [0.942, 0.999]	538,462 [0.903, 0.999]
LoFreqStarT-2.1.2 par3	48,387 [0.811, 0.999]	48,212 [0.808, 0.999]	48,243 [0.809, 0.999]	48,357 [0.811, 0.999]	48,349 [0.810, 0.999]	28,004 [0.469, 0.999]	48,312 [0.810, 0.999]	48,307 [0.810, 0.999]	48,335 [0.810, 0.999]	48,218 [0.808, 0.999]	462,724 [0.776, 0.999]
LoFreqStarT-2.1.2 par4	56,182 [0.942, 0.999]	56,174 [0.942, 0.999]	56,200 [0.942, 0.999]	56,198 [0.942, 0.999]	56,196 [0.942, 0.999]	33,073 [0.554, 0.999]	56,181 [0.942, 0.999]	56,187 [0.942, 0.999]	56,179 [0.942, 0.999]	56,202 [0.942, 0.999]	538,772 [0.903, 0.999]
LoFreqStarT-2.1.2 par5	56,182 [0.942, 0.999]	56,174 [0.942, 0.999]	56,200 [0.942, 0.999]	56,198 [0.942, 0.999]	56,196 [0.942, 0.999]	33,020 [0.553, 0.999]	56,181 [0.942, 0.999]	56,187 [0.942, 0.999]	56,179 [0.942, 0.999]	56,202 [0.942, 0.999]	538,719 [0.903, 0.999]
LoFreqStarT-2.1.2 par6	56,182 [0.942, 0.999]	56,174 [0.942, 0.999]	56,200 [0.942, 0.999]	56,199 [0.942, 0.999]	56,197 [0.942, 0.999]	56,152 [0.941, 0.999]	56,181 [0.942, 0.999]	56,188 [0.942, 0.999]	56,179 [0.942, 0.999]	56,202 [0.942, 0.999]	561,854 [0.942, 0.999]
LoFreqStarT-2.1.2 par7	56,185 [0.942, 0.999]	56,175 [0.942, 0.999]	56,199 [0.942, 0.999]	56,201 [0.942, 0.999]	56,200 [0.942, 0.999]	56,157 [0.941, 0.999]	56,183 [0.942, 0.999]	56,191 [0.942, 0.999]	56,180 [0.942, 0.999]	56,206 [0.942, 0.999]	561,877 [0.942, 0.999]
LoFreqStarT-2.1.2 par8	56,182 [0.942, 0.999]	56,171 [0.942, 0.999]	56,195 [0.942, 0.999]	56,200 [0.942, 0.999]	56,198 [0.942, 0.999]	56,152 [0.941, 0.999]	56,182 [0.942, 0.999]	56,187 [0.942, 0.999]	56,178 [0.942, 0.999]	56,202 [0.942, 0.999]	561,847 [0.942, 0.999]
LoFreqStarT-2.1.2 par9	56,182 [0.942, 0.999]	56,174 [0.942, 0.999]	56,200 [0.942, 0.999]	56,198 [0.942, 0.999]	56,196 [0.942, 0.999]	56,150 [0.941, 0.999]	56,181 [0.942, 0.999]	56,187 [0.942, 0.999]	56,179 [0.942, 0.999]	56,202 [0.942, 0.999]	561,849 [0.942, 0.999]
LoFreqStarT-2.1.2 par10	56,180 [0.942, 0.999]	56,175 [0.942, 0.999]	56,199 [0.942, 0.999]	56,198 [0.942, 0.999]	56,194 [0.942, 0.999]	56,149 [0.941, 0.999]	56,180 [0.942, 0.999]	56,188 [0.942, 0.999]	56,179 [0.942, 0.999]	56,202 [0.942, 0.999]	561,844 [0.942, 0.999]
LoFreqStarT-2.1.2 par11	56,175 [0.942, 0.999]	56,164 [0.941, 0.999]	56,194 [0.942, 0.999]	56,194 [0.942, 0.999]	56,192 [0.942, 0.999]	56,148 [0.941, 0.999]	56,176 [0.942, 0.999]	56,178 [0.942, 0.999]	56,176 [0.942, 0.999]	56,198 [0.942, 0.999]	561,795 [0.942, 0.999]
SAMToolsT-1.3.1 par0	56,901 [0.954, 0.994]	56,906 [0.954, 0.994]	56,893 [0.954, 0.994]	56,914 [0.954, 0.994]	56,914 [0.954, 0.994]	56,911 [0.954, 0.994]	56,907 [0.954, 0.994]	56,907 [0.954, 0.994]	56,910 [0.954, 0.994]	56,911 [0.954, 0.994]	569,074 [0.954, 0.994]
SAMToolsT-1.3.1 par1	56,901 [0.954, 0.994]	56,906 [0.954, 0.994]	56,893 [0.954, 0.994]	56,914 [0.954, 0.994]	56,914 [0.954, 0.994]	56,911 [0.954, 0.994]	56,907 [0.954, 0.994]	56,907 [0.954, 0.994]	56,910 [0.954, 0.994]	56,911 [0.954, 0.994]	569,074 [0.954, 0.994]
SAMToolsT-1.3.1 par2	56,903 [0.954, 0.994]	56,916 [0.954, 0.994]	56,900 [0.954, 0.994]	56,921 [0.954, 0.994]	56,924 [0.954, 0.994]	56,915 [0.954, 0.994]	56,917 [0.954, 0.994]	56,913 [0.954, 0.994]	56,917 [0.954, 0.994]	56,915 [0.954, 0.994]	569,141 [0.954, 0.994]
SAMToolsT-1.3.1 par3	56,901 [0.954, 0.994]	56,906 [0.954, 0.994]	56,895 [0.954, 0.994]	56,914 [0.954, 0.994]	56,916 [0.954, 0.994]	56,911 [0.954, 0.994]	56,907 [0.954, 0.994]	56,907 [0.954, 0.994]	56,910 [0.954, 0.994]	56,911 [0.954, 0.994]	569,078 [0.954, 0.994]
SAMToolsT-1.3.1 par4	56,896 [0.954, 0.994]	56,900 [0.954, 0.994]	56,888 [0.954, 0.994]	56,908 [0.954, 0.994]	56,908 [0.954, 0.994]	56,906 [0.954, 0.994]	56,904 [0.954, 0.994]	56,902 [0.954, 0.994]	56,904 [0.954, 0.994]	56,906 [0.954, 0.994]	569,022 [0.954, 0.994]
SAMToolsT-1.3.1 par5	56,888 [0.954, 0.994]	56,891 [0.954, 0.994]	56,872 [0.953, 0.994]	56,898 [0.954, 0.994]	56,904 [0.954, 0.994]	56,890 [0.954, 0.994]	56,893 [0.954, 0.994]	56,891 [0.954, 0.994]	56,896 [0.954, 0.994]	56,897 [0.954, 0.994]	568,920 [0.954, 0.994]
SAMToolsT-1.3.1 par6	56,901 [0.954, 0.994]	56,906 [0.954, 0.994]	56,893 [0.954, 0.994]	56,914 [0.954, 0.994]	56,914 [0.954, 0.994]	56,911 [0.954, 0.994]	56,907 [0.954, 0.994]	56,907 [0.954, 0.994]	56,910 [0.954, 0.994]	56,911 [0.954, 0.994]	569,074 [0.954, 0.994]
SAMToolsT-1.3.1 par7	56,897 [0.954, 0.994]	56,903 [0.954, 0.994]	56,892 [0.954, 0.994]	56,912 [0.954, 0.994]	56,912 [0.954, 0.994]	56,908 [0.954, 0.994]	56,903 [0.954, 0.994]	56,906 [0.954, 0.994]	56,907 [0.954, 0.994]	56,909 [0.954, 0.994]	569,049 [0.954, 0.994]
SNVMix2T-0.12.2 par0	56,863 [0.953, 0.998]	56,870 [0.953, 0.998]	56,868 [0.953, 0.998]	56,871 [0.953, 0.998]	56,873 [0.953, 0.998]	56,864 [0.953, 0.998]	56,867 [0.953, 0.998]	56,885 [0.953, 0.998]	56,857 [0.953, 0.998]	56,874 [0.953, 0.998]	568,692 [0.953, 0.998]
SNVMix2T-0.12.2 par1	56,860 [0.953, 0.998]	56,867 [0.953, 0.998]	56,865 [0.953, 0.998]	56,870 [0.953, 0.998]	56,871 [0.953, 0.998]	56,858 [0.953, 0.998]	56,866 [0.953, 0.998]	56,880 [0.953, 0.998]	56,857 [0.953, 0.998]	56,873 [0.953, 0.998]	568,667 [0.953, 0.998]
SNVMix2T-0.12.2 par2	56,863 [0.953, 0.998]	56,872 [0.953, 0.998]	56,869 [0.953, 0.998]	56,874 [0.953, 0.998]	56,874 [0.953, 0.998]	56,867 [0.953, 0.998]	56,869 [0.953, 0.998]	56,885 [0.953, 0.998]	56,858 [0.953, 0.998]	56,873 [0.953, 0.998]	568,704 [0.953, 0.998]
SNVMix2T-0.12.2 par3	56,863 [0.953, 0.998]	56,870 [0.953, 0.998]	56,868 [0.953, 0.998]	56,871 [0.953, 0.998]	56,873 [0.953, 0.998]	56,864 [0.953, 0.998]	56,867 [0.953, 0.998]	56,886 [0.953, 0.998]	56,857 [0.953, 0.998]	56,874 [0.953, 0.998]	568,693 [0.953, 0.998]
SNVMix2T-0.12.2 par4	56,848 [0.953, 0.998]	56,856 [0.953, 0.998]	56,852 [0.953, 0.998]	56,865 [0.953, 0.998]	56,865 [0.953, 0.998]	56,854 [0.953, 0.998]	56,858 [0.953, 0.998]	56,879 [0.953, 0.998]	56,844 [0.953, 0.998]	56,864 [0.953, 0.998]	568,585 [0.953, 0.998]
SNVMix2T-0.12.2 par5	56,863 [0.953, 0.998]	56,870 [0.953, 0.998]	56,868 [0.953, 0.998]	56,871 [0.953, 0.998]	56,873 [0.953, 0.998]	56,864 [0.953, 0.998]	56,867 [0.953, 0.998]	56,886 [0.953, 0.998]	56,858 [0.953, 0.998]	56,875 [0.953, 0.998]	568,695 [0.953, 0.998]
SNVMix2T-0.12.2 par6	56,860 [0.953, 0.998]	56,865 [0.953, 0.998]	56,866 [0.953, 0.998]	56,870 [0.953, 0.998]	56,870 [0.953, 0.998]	56,859 [0.953, 0.998]	56,865 [0.953, 0.998]	56,884 [0.953, 0.998]	56,857 [0.953, 0.998]	56,870 [0.953, 0.998]	568,666 [0.953, 0.998]
SNVSnifferT-2.0.4 par0	55,892 [0.937, 0.994]	55,892 [0.937, 0.994]	55,892 [0.937, 0.994]	55,892 [0.937, 0.994]	55,892 [0.937, 0.994]	55,892 [0.937, 0.994]	55,892 [0.937, 0.994]	55,892 [0.937, 0.994]	55,892 [0.937, 0.994]	55,892 [0.937, 0.994]	558,920 [0.937, 0.994]
SNVSnifferT-2.0.4 par1	55,892 [0.937, 0.994]	55,892 [0.937, 0.994]	55,892 [0.937, 0.994]	55,892 [0.937, 0.994]	55,892 [0.937, 0.994]	55,892 [0.937, 0.994]	55,892 [0.937, 0.994]	55,892 [0.937, 0.994]	55,892 [0.937, 0.994]	55,892 [0.937, 0.994]	558,920 [0.937, 0.994]
SNVSnifferT-2.0.4 par2	55,781 [0.935, 0.994]	55,781 [0.935, 0.994]	55,781 [0.935, 0.994]	55,781 [0.935, 0.994]	55,781 [0.935, 0.994]	55,781 [0.935, 0.994]	55,781 [0.935, 0.994]	55,781 [0.935, 0.994]	55,781 [0.935, 0.994]	55,781 [0.935, 0.994]	557,810 [0.935, 0.994]
SNVSnifferT-2.0.4 par3	47,377 [0.794, 0.996]	47,377 [0.794, 0.996]	47,377 [0.794, 0.996]	47,377 [0.794, 0.996]	47,377 [0.794, 0.996]	47,377 [0.794, 0.996]	47,377 [0.794, 0.996]	47,377 [0.794, 0.996]	47,377 [0.794, 0.996]	47,377 [0.794, 0.996]	473,770 [0.794, 0.996]
SNVSnifferT-2.0.4 par4	55,892 [0.937, 0.994]	55,892 [0.937, 0.994]	55,892 [0.937, 0.994]	55,892 [0.937, 0.994]	55,892 [0.937, 0.994]	55,892 [0.937, 0.994]	55,892 [0.937, 0.994]	55,892 [0.937, 0.994]	55,892 [0.937, 0.994]	55,892 [0.937, 0.994]	558,920 [0.937, 0.994]
SNVSnifferT-2.0.4 par5	55,874 [0.937, 0.994]	55,874 [0.937, 0.994]	55,874 [0.937, 0.994]	55,874 [0.937, 0.994]	55,874 [0.937, 0.994]	55,874 [0.937, 0.994]	55,874 [0.937, 0.994]	55,874 [0.937, 0.994]	55,874 [0.937, 0.994]	55,874 [0.937, 0.994]	558,740 [0.937, 0.994]
SNVSnifferT-2.0.4 par6	53 [0.001, 1.000]	53 [0.001, 1.000]	53 [0.001, 1.000]	53 [0.001, 1.000]	53 [0.001, 1.000]	53 [0.001, 1.000]	53 [0.001, 1.000]	53 [0.001, 1.000]	53 [0.001, 1.000]	53 [0.001, 1.000]	530 [0.001, 1.000]
SNVSnifferT-2.0.4 par7	51 [0.001, 1.000]	51 [0.001, 1.000]	51 [0.001, 1.000]	51 [0.001, 1.000]	51 [0.001, 1.000]	51 [0.001, 1.000]	51 [0.001, 1.000]	51 [0.001, 1.000]	51 [0.001, 1.000]	51 [0.001, 1.000]	510 [0.001, 1.000]
SNVSnifferT-2.0.4 par8	30 [0.001, 1.000]	30 [0.001, 1.000]	30 [0.001, 1.000]	30 [0.001, 1.000]	30 [0.001, 1.000]	30 [0.001, 1.000]	30 [0.001, 1.000]	30 [0.001, 1.000]	30 [0.001, 1.000]	30 [0.001, 1.000]	300 [0.001, 1.000]
SNVSnifferT-2.0.4 par9	55,602 [0.932, 0.994]	55,602 [0.932, 0.994]	55,602 [0.932, 0.994]	55,602 [0.932, 0.994]	55,602 [0.932, 0.994]	55,602 [0.932, 0.994]	55,602 [0.932, 0.994]	55,602 [0.932, 0.994]	55,602 [0.932, 0.994]	55,602 [0.932, 0.994]	556,020 [0.932, 0.994]
SNVSnifferT-2.0.4 par10	0 [0.000, 0.000]	0 [0.000, 0.000]	0 [0.000, 0.000]	0 [0.000, 0.000]	0 [0.000, 0.000]	0 [0.000, 0.000]	0 [0.000, 0.000]	0 [0.000, 0.000]	0 [0.000, 0.000]	0 [0.000, 0.000]	0 [0.000, 0.000]
SNVSnifferT-2.0.4 par11	55,682 [0.933, 0.994]	55,682 [0.933, 0.994]	55,682 [0.933, 0.994]	55,682 [0.933, 0.994]	55,682 [0.933, 0.994]	55,682 [0.933, 0.994]	55,682 [0.933, 0.994]	55,682 [0.933, 0.994]	55,682 [0.933, 0.994]	55,682 [0.933, 0.994]	556,820 [0.933, 0.994]
SNVSnifferT-2.0.4 par12	55,907 [0.937, 0.994]	55,907 [0.937, 0.994]	55,907 [0.937, 0.994]	55,907 [0.937, 0.994]	55,907 [0.937, 0.994]	55,907 [0.937, 0.994]	55,907 [0.937, 0.994]	55,907 [0.937, 0.994]	55,907 [0.937, 0.994]	55,907 [0.937, 0.994]	559,070 [0.937, 0.994]
UnifiedGenotyperT-3.6 par0	56,860 [0.953, 0.999]	56,870 [0.953, 0.999]	56,860 [0.953, 0.998]	56,875 [0.953, 0.999]	56,880 [0.953, 0.999]	56,864 [0.953, 0.999]	56,873 [0.953, 0.999]	56,884 [0.953, 0.999]	56,862 [0.953, 0.999]	56,884 [0.953, 0.999]	568,712 [0.953, 0.999]
UnifiedGenotyperT-3.6 par1	56,860 [0.953, 0.999]	56,870 [0.953, 0.999]	56,860 [0.953, 0.998]	56,875 [0.953, 0.999]	56,880 [0.953, 0.999]	56,864 [0.953, 0.999]	56,873 [0.953, 0.999]	56,884 [0.953, 0.999]	56,862 [0.953, 0.999]	56,884 [0.953, 0.999]	568,712 [0.953, 0.999]
UnifiedGenotyperT-3.6 par2	56,859 [0.953, 0.999]	56,871 [0.953, 0.999]	56,861 [0.953, 0.998]	56,875 [0.953, 0.999]	56,880 [0.953, 0.999]	56,864 [0.953, 0.999]	56,873 [0.953, 0.999]	56,885 [0.953, 0.999]	56,862 [0.953, 0.999]	56,884 [0.953, 0.999]	568,714 [0.953, 0.999]
UnifiedGenotyperT-3.6 par3	56,859 [0.953, 0.999]	56,871 [0.953, 0.999]	56,861 [0.953, 0.998]	56,876 [0.953, 0.999]	56,880 [0.953, 0.999]	56,864 [0.953, 0.999]	56,873 [0.953, 0.999]	56,884 [0.953, 0.999]	56,862 [0.953, 0.999]	56,884 [0.953, 0.999]	568,714 [0.953, 0.999]
UnifiedGenotyperT-3.6 par4	56,860 [0.953, 0.999]	56,871 [0.953, 0.999]	56,860 [0.953, 0.999]	56,875 [0.953, 0.999]	56,879 [0.953, 0.999]	56,863 [0.953, 0.999]	56,873 [0.953, 0.999]	56,883 [0.953, 0.999]	56,862 [0.953, 0.999]	56,884 [0.953, 0.999]	568,710 [0.953, 0.999]
UnifiedGenotyperT-3.6 par5	56,856 [0.953, 0.999]	56,863 [0.953, 0.999]	56,859 [0.953, 0.999]	56,870 [0.953, 0.999]	56,876 [0.953, 0.999]	56,862 [0.953, 0.999]	56,868 [0.953, 0.999]	56,882 [0.953, 0.999]	56,858 [0.953, 0.999]	56,882 [0.953, 0.999]	568,676 [0.953, 0.999]
UnifiedGenotyperT-3.6 par6	56,949 [0.955, 0.998]	56,943 [0.954, 0.998]	56,948 [0.955, 0.998]	56,959 [0.955, 0.998]	56,966 [0.955, 0.998]	56,969 [0.955, 0.998]	56,951 [0.955, 0.998]	56,956 [0.955, 0.998]	56,959 [0.955, 0.998]	56,974 [0.955, 0.998]	569,574 [0.955, 0.998]
VarDictT-1.4.6 par0	56,826 [0.952, 0.996]	56,822 [0.952, 0.996]	56,809 [0.952, 0.996]	56,833 [0.953, 0.995]	56,835 [0.953, 0.996]	56,823 [0.952, 0.996]	56,831 [0.953, 0.995]	56,828 [0.953, 0.996]	56,822 [0.952, 0.995]	56,830 [0.953, 0.995]	568,259 [0.952, 0.996]
VarDictT-1.4.6 par1	56,811 [0.952, 0.483]	56,805 [0.952, 0.482]	56,802 [0.952, 0.482]	56,822 [0.952, 0.483]	56,825 [0.952, 0.483]	56,814 [0.952, 0.483]	56,822 [0.952, 0.483]	56,822 [0.952, 0.482]	56,810 [0.952, 0.482]	56,819 [0.952, 0.482]	568,152 [0.952, 0.483]
VarDictT-1.4.6 par2	56,821 [0.952, 0.935]	56,819 [0.952, 0.935]	56,810 [0.952, 0.935]	56,834 [0.953, 0.935]	56,837 [0.953, 0.934]	56,823 [0.952, 0.933]	56,828 [0.953, 0.933]	56,827 [0.952, 0.935]	56,817 [0.952, 0.932]	56,823 [0.952, 0.934]	568,239 [0.952, 0.934]
VarDictT-1.4.6 par3	56,823 [0.952, 0.992]	56,824 [0.952, 0.991]	56,816 [0.952, 0.992]	56,834 [0.953, 0.991]	56,837 [0.953, 0.991]	56,828 [0.953, 0.991]	56,831 [0.953, 0.991]	56,829 [0.953, 0.991]	56,824 [0.952, 0.991]	56,822 [0.952, 0.991]	568,268 [0.952, 0.991]
VarDictT-1.4.6 par4	56,717 [0.951, 0.998]	56,728 [0.951, 0.998]	56,724 [0.951, 0.998]	56,737 [0.951, 0.998]	56,741 [0.951, 0.998]	56,747 [0.951, 0.998]	56,734 [0.951, 0.998]	56,737 [0.951, 0.998]	56,742 [0.951, 0.998]	56,723 [0.951, 0.998]	567,330 [0.951, 0.998]
VarDictT-1.4.6 par5	56,826 [0.952, 0.996]	56,822 [0.952, 0.996]	56,808 [0.952, 0.996]	56,833 [0.953, 0.995]	56,834 [0.953, 0.996]	56,823 [0.952, 0.996]	56,831 [0.953, 0.995]	56,828 [0.953, 0.996]	56,820 [0.952, 0.995]	56,829 [0.953, 0.995]	568,254 [0.952, 0.996]
VarDictT-1.4.6 par6	56,823 [0.952, 0.996]	56,817 [0.952, 0.996]	56,808 [0.952, 0.996]	56,831 [0.953, 0.995]	56,829 [0.953, 0.996]	56,819 [0.952, 0.996]	56,828 [0.953, 0.995]	56,823 [0.952, 0.996]	56,819 [0.952, 0.995]	56,827 [0.952, 0.995]	568,224 [0.952, 0.996]
VarDictT-1.4.6 par7	56,842 [0.953, 0.940]	56,839 [0.953, 0.940]	56,828 [0.953, 0.938]	56,853 [0.953, 0.940]	56,857 [0.953, 0.940]	56,836 [0.953, 0.942]	56,846 [0.953, 0.941]	56,844 [0.953, 0.941]	56,835 [0.953, 0.941]	56,849 [0.953, 0.941]	568,429 [0.953, 0.940]
VarScanT-2.4.2 par0	53,048 [0.889, 0.998]	53,065 [0.889, 0.998]	52,979 [0.888, 0.998]	53,061 [0.889, 0.998]	53,044 [0.889, 0.998]	53,017 [0.889, 0.998]	53,073 [0.890, 0.998]	53,026 [0.889, 0.998]	52,980 [0.888, 0.998]	52,982 [0.888, 0.998]	530,275 [0.889, 0.998]
VarScanT-2.4.2 par1	53,077 [0.890, 0.998]	53,094 [0.890, 0.998]	53,013 [0.889, 0.998]	53,085 [0.890, 0.998]	53,076 [0.890, 0.998]	53,045 [0.889, 0.998]	53,108 [0.890, 0.998]	53,065 [0.889, 0.998]	53,016 [0.889, 0.998]	53,015 [0.889, 0.998]	530,594 [0.889, 0.998]
VarScanT-2.4.2 par2	53,024 [0.889, 0.998]	53,041 [0.889, 0.998]	52,959 [0.888, 0.998]	53,046 [0.889, 0.998]	53,020 [0.889, 0.998]	52,998 [0.888, 0.998]	53,050 [0.889, 0.998]	53,005 [0.888, 0.998]	52,956 [0.888, 0.998]	52,965 [0.888, 0.998]	530,064 [0.888, 0.998]
VarScanT-2.4.2 par3	45,638 [0.765, 0.998]	45,513 [0.763, 0.999]	45,487 [0.762, 0.999]	45,661 [0.765, 0.998]	45,679 [0.766, 0.998]	45,541 [0.763, 0.999]	45,570 [0.764, 0.998]	45,550 [0.763, 0.999]	45,575 [0.764, 0.999]	45,478 [0.762, 0.999]	455,692 [0.764, 0.999]
VarScanT-2.4.2 par4	53,048 [0.889, 0.998]	53,065 [0.889, 0.998]	52,979 [0.888, 0.998]	53,061 [0.889, 0.998]	53,044 [0.889, 0.998]	53,017 [0.889, 0.998]	53,073 [0.890, 0.998]	53,026 [0.889, 0.998]	52,980 [0.888, 0.998]	52,982 [0.888, 0.998]	530,275 [0.889, 0.998]
VarScanT-2.4.2 par5	53,303 [0.893, 0.853]	53,268 [0.893, 0.853]	53,240 [0.892, 0.851]	53,272 [0.893, 0.852]	53,195 [0.892, 0.852]	53,247 [0.892, 0.852]	53,297 [0.893, 0.853]	53,260 [0.893, 0.852]	53,194 [0.892, 0.852]	53,267 [0.893, 0.854]	532,543 [0.893, 0.852]
VarScanT-2.4.2 par6	53,049 [0.889, 0.998]	53,060 [0.889, 0.998]	52,991 [0.888, 0.998]	53,076 [0.890, 0.998]	53,047 [0.889, 0.998]	53,017 [0.889, 0.998]	53,089 [0.890, 0.998]	53,038 [0.889, 0.998]	52,999 [0.888, 0.998]	52,982 [0.888, 0.998]	530,348 [0.889, 0.998]
VarScanT-2.4.2 par7	53,019 [0.889, 0.998]	53,041 [0.889, 0.998]	52,954 [0.888, 0.998]	53,039 [0.889, 0.998]	53,026 [0.889, 0.998]	53,006 [0.888, 0.998]	53,042 [0.889, 0.998]	52,991 [0.888, 0.998]	52,964 [0.888, 0.998]	52,953 [0.888, 0.998]	530,035 [0.888, 0.998]
VarScanT-2.4.2 par8	52,815 [0.885, 0.998]	52,820 [0.885, 0.999]	52,713 [0.884, 0.998]	52,802 [0.885, 0.998]	52,794 [0.885, 0.999]	52,811 [0.885, 0.998]	52,799 [0.885, 0.999]	52,730 [0.884, 0.999]	52,733 [0.884, 0.999]	52,785 [0.885, 0.999]	527,802 [0.885, 0.998]
VarScanT-2.4.2 par9	52,933 [0.887, 0.999]	52,963 [0.888, 0.999]	52,876 [0.886, 0.999]	52,963 [0.888, 0.998]	52,947 [0.887, 0.999]	52,912 [0.887, 0.999]	52,962 [0.888, 0.999]	52,918 [0.887, 0.999]	52,877 [0.886, 0.999]	52,881 [0.886, 0.999]	529,232 [0.887, 0.999]
