# Supplementary material for: Comprehensive benchmarking of SNV callers for highly admixed tumor data
Source: PLoS One. 2017 Oct 11;12(10):e0186175. doi: 10.1371/journal.pone.0186175 (PMC5636151; doi:10.1371/journal.pone.0186175)
Supplement: S3 File — Contains the evaluation of SNV calls per caller and parameter set combination. (ZIP) [file pone.0186175.s004.zip › S3_file/prc_exome_tumor_callers_somatic_variants.txt]

Caller	0	1	2	3	4	5	6	7	8	9	All
FreeBayesT-20160623 par0	534 [0.840, 0.080]	517 [0.813, 0.077]	507 [0.797, 0.074]	490 [0.770, 0.073]	460 [0.723, 0.069]	434 [0.682, 0.064]	376 [0.591, 0.057]	300 [0.472, 0.046]	166 [0.261, 0.026]	13 [0.020, 0.002]	3,797 [0.597, 0.058]
FreeBayesT-20160623 par1	533 [0.838, 0.079]	516 [0.811, 0.077]	507 [0.797, 0.074]	488 [0.767, 0.073]	460 [0.723, 0.069]	433 [0.681, 0.064]	374 [0.588, 0.057]	300 [0.472, 0.046]	165 [0.259, 0.026]	13 [0.020, 0.002]	3,789 [0.596, 0.057]
FreeBayesT-20160623 par2	497 [0.781, 0.077]	473 [0.744, 0.073]	464 [0.730, 0.071]	445 [0.700, 0.069]	429 [0.675, 0.067]	402 [0.632, 0.062]	344 [0.541, 0.054]	270 [0.425, 0.043]	153 [0.241, 0.025]	13 [0.020, 0.002]	3,490 [0.549, 0.055]
FreeBayesT-20160623 par3	535 [0.841, 0.186]	521 [0.819, 0.179]	510 [0.802, 0.173]	496 [0.780, 0.171]	463 [0.728, 0.164]	437 [0.687, 0.150]	378 [0.594, 0.138]	307 [0.483, 0.112]	178 [0.280, 0.066]	15 [0.024, 0.006]	3,840 [0.604, 0.138]
FreeBayesT-20160623 par4	537 [0.844, 0.281]	526 [0.827, 0.274]	513 [0.807, 0.273]	500 [0.786, 0.268]	469 [0.737, 0.255]	437 [0.687, 0.236]	386 [0.607, 0.224]	307 [0.483, 0.181]	184 [0.289, 0.112]	16 [0.025, 0.011]	3,875 [0.609, 0.219]
FreeBayesT-20160623 par5	536 [0.843, 0.755]	527 [0.829, 0.755]	516 [0.811, 0.752]	501 [0.788, 0.749]	468 [0.736, 0.746]	441 [0.693, 0.710]	388 [0.610, 0.698]	308 [0.484, 0.643]	180 [0.283, 0.472]	14 [0.022, 0.073]	3,879 [0.610, 0.690]
FreeBayesT-20160623 par6	534 [0.840, 0.080]	517 [0.813, 0.077]	507 [0.797, 0.074]	490 [0.770, 0.073]	460 [0.723, 0.069]	434 [0.682, 0.064]	376 [0.591, 0.057]	300 [0.472, 0.046]	166 [0.261, 0.026]	13 [0.020, 0.002]	3,797 [0.597, 0.058]
FreeBayesT-20160623 par7	534 [0.840, 0.080]	517 [0.813, 0.077]	507 [0.797, 0.074]	490 [0.770, 0.073]	460 [0.723, 0.069]	434 [0.682, 0.064]	376 [0.591, 0.057]	300 [0.472, 0.046]	166 [0.261, 0.026]	13 [0.020, 0.002]	3,797 [0.597, 0.058]
FreeBayesT-20160623 par8	537 [0.844, 0.281]	526 [0.827, 0.274]	513 [0.807, 0.273]	500 [0.786, 0.268]	469 [0.737, 0.255]	437 [0.687, 0.236]	386 [0.607, 0.224]	307 [0.483, 0.181]	184 [0.289, 0.112]	15 [0.024, 0.011]	3,874 [0.609, 0.219]
HaplotypeCallerT-3.6 par0	575 [0.904, 0.947]	563 [0.885, 0.943]	561 [0.882, 0.944]	547 [0.860, 0.945]	531 [0.835, 0.950]	504 [0.792, 0.949]	476 [0.748, 0.943]	425 [0.668, 0.942]	316 [0.497, 0.916]	101 [0.159, 0.802]	4,599 [0.723, 0.940]
HaplotypeCallerT-3.6 par1	575 [0.904, 0.949]	563 [0.885, 0.949]	561 [0.882, 0.948]	546 [0.858, 0.945]	528 [0.830, 0.951]	505 [0.794, 0.949]	479 [0.753, 0.945]	426 [0.670, 0.942]	315 [0.495, 0.921]	102 [0.160, 0.810]	4,600 [0.723, 0.942]
HaplotypeCallerT-3.6 par2	574 [0.903, 0.949]	563 [0.885, 0.946]	559 [0.879, 0.946]	545 [0.857, 0.946]	527 [0.829, 0.950]	502 [0.789, 0.949]	475 [0.747, 0.946]	424 [0.667, 0.940]	315 [0.495, 0.924]	99 [0.156, 0.798]	4,583 [0.721, 0.941]
HaplotypeCallerT-3.6 par3	566 [0.890, 0.953]	553 [0.869, 0.944]	541 [0.851, 0.941]	527 [0.829, 0.938]	510 [0.802, 0.948]	483 [0.759, 0.947]	450 [0.708, 0.945]	402 [0.632, 0.926]	295 [0.464, 0.922]	88 [0.138, 0.772]	4,415 [0.694, 0.938]
HaplotypeCallerT-3.6 par4	584 [0.918, 0.945]	572 [0.899, 0.939]	570 [0.896, 0.945]	555 [0.873, 0.939]	544 [0.855, 0.949]	519 [0.816, 0.947]	495 [0.778, 0.941]	437 [0.687, 0.942]	341 [0.536, 0.914]	136 [0.214, 0.834]	4,753 [0.747, 0.938]
LoFreqStarT-2.1.2 par0	587 [0.923, 0.899]	581 [0.914, 0.899]	75 [0.118, 0.926]	563 [0.885, 0.887]	563 [0.885, 0.894]	295 [0.464, 0.910]	516 [0.811, 0.890]	476 [0.748, 0.881]	397 [0.624, 0.836]	220 [0.346, 0.741]	4,273 [0.672, 0.879]
LoFreqStarT-2.1.2 par1	587 [0.923, 0.899]	581 [0.914, 0.899]	571 [0.898, 0.891]	563 [0.885, 0.887]	563 [0.885, 0.894]	292 [0.459, 0.898]	516 [0.811, 0.890]	476 [0.748, 0.881]	397 [0.624, 0.836]	220 [0.346, 0.741]	4,766 [0.749, 0.879]
LoFreqStarT-2.1.2 par2	587 [0.923, 0.899]	581 [0.914, 0.899]	583 [0.917, 0.893]	563 [0.885, 0.887]	563 [0.885, 0.894]	296 [0.465, 0.881]	516 [0.811, 0.890]	476 [0.748, 0.881]	397 [0.624, 0.836]	220 [0.346, 0.741]	4,782 [0.752, 0.878]
LoFreqStarT-2.1.2 par3	525 [0.825, 0.904]	521 [0.819, 0.903]	510 [0.802, 0.898]	490 [0.770, 0.893]	506 [0.796, 0.888]	258 [0.406, 0.896]	459 [0.722, 0.888]	425 [0.668, 0.884]	366 [0.575, 0.838]	212 [0.333, 0.754]	4,272 [0.672, 0.881]
LoFreqStarT-2.1.2 par4	587 [0.923, 0.899]	581 [0.914, 0.899]	583 [0.917, 0.893]	563 [0.885, 0.887]	563 [0.885, 0.894]	292 [0.459, 0.882]	516 [0.811, 0.890]	476 [0.748, 0.881]	397 [0.624, 0.836]	220 [0.346, 0.741]	4,778 [0.751, 0.878]
LoFreqStarT-2.1.2 par5	587 [0.923, 0.899]	581 [0.914, 0.901]	583 [0.917, 0.893]	563 [0.885, 0.887]	563 [0.885, 0.895]	258 [0.406, 0.878]	516 [0.811, 0.890]	476 [0.748, 0.878]	397 [0.624, 0.834]	220 [0.346, 0.746]	4,744 [0.746, 0.878]
LoFreqStarT-2.1.2 par6	587 [0.923, 0.899]	581 [0.914, 0.901]	584 [0.918, 0.900]	566 [0.890, 0.879]	563 [0.885, 0.901]	540 [0.849, 0.899]	516 [0.811, 0.896]	478 [0.752, 0.892]	406 [0.638, 0.855]	222 [0.349, 0.758]	5,043 [0.793, 0.885]
LoFreqStarT-2.1.2 par7	590 [0.928, 0.920]	583 [0.917, 0.915]	589 [0.926, 0.913]	570 [0.896, 0.902]	562 [0.884, 0.915]	548 [0.862, 0.906]	526 [0.827, 0.912]	488 [0.767, 0.905]	423 [0.665, 0.889]	249 [0.392, 0.825]	5,128 [0.806, 0.905]
LoFreqStarT-2.1.2 par8	594 [0.934, 0.925]	585 [0.920, 0.918]	592 [0.931, 0.912]	576 [0.906, 0.906]	564 [0.887, 0.913]	552 [0.868, 0.914]	534 [0.840, 0.911]	498 [0.783, 0.910]	441 [0.693, 0.886]	276 [0.434, 0.844]	5,212 [0.819, 0.907]
LoFreqStarT-2.1.2 par9	587 [0.923, 0.899]	581 [0.914, 0.899]	583 [0.917, 0.893]	563 [0.885, 0.887]	563 [0.885, 0.894]	538 [0.846, 0.894]	516 [0.811, 0.890]	476 [0.748, 0.881]	397 [0.624, 0.836]	220 [0.346, 0.741]	5,024 [0.790, 0.880]
LoFreqStarT-2.1.2 par10	587 [0.923, 0.898]	581 [0.914, 0.898]	583 [0.917, 0.889]	563 [0.885, 0.887]	563 [0.885, 0.887]	538 [0.846, 0.892]	516 [0.811, 0.887]	476 [0.748, 0.877]	397 [0.624, 0.834]	221 [0.347, 0.742]	5,025 [0.790, 0.877]
LoFreqStarT-2.1.2 par11	587 [0.923, 0.922]	576 [0.906, 0.923]	579 [0.910, 0.913]	561 [0.882, 0.905]	556 [0.874, 0.921]	531 [0.835, 0.909]	511 [0.803, 0.917]	464 [0.730, 0.908]	372 [0.585, 0.865]	196 [0.308, 0.790]	4,933 [0.776, 0.905]
SAMToolsT-1.3.1 par0	555 [0.873, 0.620]	539 [0.847, 0.612]	533 [0.838, 0.612]	516 [0.811, 0.601]	495 [0.778, 0.598]	467 [0.734, 0.577]	421 [0.662, 0.553]	344 [0.541, 0.511]	219 [0.344, 0.395]	33 [0.052, 0.089]	4,122 [0.648, 0.550]
SAMToolsT-1.3.1 par1	555 [0.873, 0.620]	539 [0.847, 0.612]	533 [0.838, 0.612]	516 [0.811, 0.601]	495 [0.778, 0.598]	467 [0.734, 0.577]	421 [0.662, 0.553]	344 [0.541, 0.511]	219 [0.344, 0.395]	33 [0.052, 0.089]	4,122 [0.648, 0.550]
SAMToolsT-1.3.1 par2	553 [0.869, 0.614]	537 [0.844, 0.612]	533 [0.838, 0.609]	515 [0.810, 0.599]	492 [0.774, 0.593]	466 [0.733, 0.573]	418 [0.657, 0.551]	341 [0.536, 0.506]	221 [0.347, 0.397]	28 [0.044, 0.077]	4,104 [0.645, 0.547]
SAMToolsT-1.3.1 par3	555 [0.873, 0.618]	539 [0.847, 0.612]	533 [0.838, 0.612]	516 [0.811, 0.599]	495 [0.778, 0.596]	466 [0.733, 0.576]	419 [0.659, 0.552]	344 [0.541, 0.509]	220 [0.346, 0.395]	32 [0.050, 0.086]	4,119 [0.648, 0.548]
SAMToolsT-1.3.1 par4	555 [0.873, 0.622]	538 [0.846, 0.614]	533 [0.838, 0.613]	518 [0.814, 0.602]	496 [0.780, 0.600]	466 [0.733, 0.577]	424 [0.667, 0.559]	345 [0.542, 0.514]	216 [0.340, 0.396]	34 [0.053, 0.093]	4,125 [0.649, 0.552]
SAMToolsT-1.3.1 par5	553 [0.869, 0.623]	538 [0.846, 0.613]	534 [0.840, 0.613]	518 [0.814, 0.603]	499 [0.785, 0.601]	472 [0.742, 0.583]	432 [0.679, 0.565]	346 [0.544, 0.514]	235 [0.369, 0.415]	35 [0.055, 0.096]	4,162 [0.654, 0.555]
SAMToolsT-1.3.1 par6	555 [0.873, 0.620]	539 [0.847, 0.612]	533 [0.838, 0.612]	516 [0.811, 0.601]	495 [0.778, 0.598]	467 [0.734, 0.577]	421 [0.662, 0.553]	344 [0.541, 0.511]	219 [0.344, 0.395]	33 [0.052, 0.089]	4,122 [0.648, 0.550]
SAMToolsT-1.3.1 par7	555 [0.873, 0.622]	539 [0.847, 0.612]	533 [0.838, 0.613]	516 [0.811, 0.601]	495 [0.778, 0.599]	467 [0.734, 0.578]	421 [0.662, 0.555]	344 [0.541, 0.510]	219 [0.344, 0.397]	32 [0.050, 0.087]	4,121 [0.648, 0.550]
SNVMix2T-0.12.2 par0	526 [0.827, 0.836]	504 [0.792, 0.825]	496 [0.780, 0.818]	478 [0.752, 0.814]	443 [0.697, 0.820]	409 [0.643, 0.788]	349 [0.549, 0.774]	267 [0.420, 0.724]	114 [0.179, 0.530]	4 [0.006, 0.038]	3,590 [0.564, 0.775]
SNVMix2T-0.12.2 par1	524 [0.824, 0.829]	501 [0.788, 0.820]	491 [0.772, 0.816]	477 [0.750, 0.810]	442 [0.695, 0.820]	401 [0.631, 0.783]	344 [0.541, 0.770]	266 [0.418, 0.717]	110 [0.173, 0.516]	3 [0.005, 0.029]	3,559 [0.560, 0.770]
SNVMix2T-0.12.2 par2	525 [0.825, 0.833]	503 [0.791, 0.821]	495 [0.778, 0.817]	480 [0.755, 0.809]	444 [0.698, 0.821]	406 [0.638, 0.784]	350 [0.550, 0.774]	268 [0.421, 0.720]	117 [0.184, 0.537]	4 [0.006, 0.038]	3,592 [0.565, 0.773]
SNVMix2T-0.12.2 par3	525 [0.825, 0.836]	504 [0.792, 0.825]	496 [0.780, 0.818]	478 [0.752, 0.816]	442 [0.695, 0.820]	409 [0.643, 0.790]	350 [0.550, 0.774]	265 [0.417, 0.720]	113 [0.178, 0.528]	4 [0.006, 0.038]	3,586 [0.564, 0.775]
SNVMix2T-0.12.2 par4	524 [0.824, 0.841]	504 [0.792, 0.829]	494 [0.777, 0.821]	479 [0.753, 0.816]	445 [0.700, 0.826]	410 [0.645, 0.793]	343 [0.539, 0.774]	274 [0.431, 0.725]	114 [0.179, 0.545]	4 [0.006, 0.039]	3,591 [0.565, 0.779]
SNVMix2T-0.12.2 par5	526 [0.827, 0.836]	504 [0.792, 0.828]	496 [0.780, 0.818]	478 [0.752, 0.814]	443 [0.697, 0.825]	409 [0.643, 0.790]	349 [0.549, 0.770]	267 [0.420, 0.720]	114 [0.179, 0.530]	4 [0.006, 0.038]	3,590 [0.564, 0.776]
SNVMix2T-0.12.2 par6	526 [0.827, 0.840]	504 [0.792, 0.833]	496 [0.780, 0.821]	478 [0.752, 0.818]	443 [0.697, 0.825]	409 [0.643, 0.788]	349 [0.549, 0.776]	267 [0.420, 0.724]	114 [0.179, 0.543]	4 [0.006, 0.040]	3,590 [0.564, 0.780]
SNVSnifferT-2.0.4 par0	1 [0.002, 0.003]	1 [0.002, 0.003]	1 [0.002, 0.003]	1 [0.002, 0.003]	1 [0.002, 0.003]	1 [0.002, 0.003]	1 [0.002, 0.003]	1 [0.002, 0.003]	1 [0.002, 0.003]	1 [0.002, 0.003]	10 [0.002, 0.003]
SNVSnifferT-2.0.4 par1	1 [0.002, 0.003]	1 [0.002, 0.003]	1 [0.002, 0.003]	1 [0.002, 0.003]	1 [0.002, 0.003]	1 [0.002, 0.003]	1 [0.002, 0.003]	1 [0.002, 0.003]	1 [0.002, 0.003]	1 [0.002, 0.003]	10 [0.002, 0.003]
SNVSnifferT-2.0.4 par2	1 [0.002, 0.003]	1 [0.002, 0.003]	1 [0.002, 0.003]	1 [0.002, 0.003]	1 [0.002, 0.003]	1 [0.002, 0.003]	1 [0.002, 0.003]	1 [0.002, 0.003]	1 [0.002, 0.003]	1 [0.002, 0.003]	10 [0.002, 0.003]
SNVSnifferT-2.0.4 par3	1 [0.002, 0.005]	1 [0.002, 0.005]	1 [0.002, 0.005]	1 [0.002, 0.005]	1 [0.002, 0.005]	1 [0.002, 0.005]	1 [0.002, 0.005]	1 [0.002, 0.005]	1 [0.002, 0.005]	1 [0.002, 0.005]	10 [0.002, 0.005]
SNVSnifferT-2.0.4 par4	1 [0.002, 0.003]	1 [0.002, 0.003]	1 [0.002, 0.003]	1 [0.002, 0.003]	1 [0.002, 0.003]	1 [0.002, 0.003]	1 [0.002, 0.003]	1 [0.002, 0.003]	1 [0.002, 0.003]	1 [0.002, 0.003]	10 [0.002, 0.003]
SNVSnifferT-2.0.4 par5	1 [0.002, 0.003]	1 [0.002, 0.003]	1 [0.002, 0.003]	1 [0.002, 0.003]	1 [0.002, 0.003]	1 [0.002, 0.003]	1 [0.002, 0.003]	1 [0.002, 0.003]	1 [0.002, 0.003]	1 [0.002, 0.003]	10 [0.002, 0.003]
SNVSnifferT-2.0.4 par6	0 [0.000, 0.000]	0 [0.000, 0.000]	0 [0.000, 0.000]	0 [0.000, 0.000]	0 [0.000, 0.000]	0 [0.000, 0.000]	0 [0.000, 0.000]	0 [0.000, 0.000]	0 [0.000, 0.000]	0 [0.000, 0.000]	0 [0.000, 0.000]
SNVSnifferT-2.0.4 par7	0 [0.000, 0.000]	0 [0.000, 0.000]	0 [0.000, 0.000]	0 [0.000, 0.000]	0 [0.000, 0.000]	0 [0.000, 0.000]	0 [0.000, 0.000]	0 [0.000, 0.000]	0 [0.000, 0.000]	0 [0.000, 0.000]	0 [0.000, 0.000]
SNVSnifferT-2.0.4 par8	0 [0.000, 0.000]	0 [0.000, 0.000]	0 [0.000, 0.000]	0 [0.000, 0.000]	0 [0.000, 0.000]	0 [0.000, 0.000]	0 [0.000, 0.000]	0 [0.000, 0.000]	0 [0.000, 0.000]	0 [0.000, 0.000]	0 [0.000, 0.000]
SNVSnifferT-2.0.4 par9	1 [0.002, 0.003]	1 [0.002, 0.003]	1 [0.002, 0.003]	1 [0.002, 0.003]	1 [0.002, 0.003]	1 [0.002, 0.003]	1 [0.002, 0.003]	1 [0.002, 0.003]	1 [0.002, 0.003]	1 [0.002, 0.003]	10 [0.002, 0.003]
SNVSnifferT-2.0.4 par10	0 [0.000, 0.000]	0 [0.000, 0.000]	0 [0.000, 0.000]	0 [0.000, 0.000]	0 [0.000, 0.000]	0 [0.000, 0.000]	0 [0.000, 0.000]	0 [0.000, 0.000]	0 [0.000, 0.000]	0 [0.000, 0.000]	0 [0.000, 0.000]
SNVSnifferT-2.0.4 par11	1 [0.002, 0.003]	1 [0.002, 0.003]	1 [0.002, 0.003]	1 [0.002, 0.003]	1 [0.002, 0.003]	1 [0.002, 0.003]	1 [0.002, 0.003]	1 [0.002, 0.003]	1 [0.002, 0.003]	1 [0.002, 0.003]	10 [0.002, 0.003]
SNVSnifferT-2.0.4 par12	1 [0.002, 0.003]	1 [0.002, 0.003]	1 [0.002, 0.003]	1 [0.002, 0.003]	1 [0.002, 0.003]	1 [0.002, 0.003]	1 [0.002, 0.003]	1 [0.002, 0.003]	1 [0.002, 0.003]	1 [0.002, 0.003]	10 [0.002, 0.003]
UnifiedGenotyperT-3.6 par0	575 [0.904, 0.873]	561 [0.882, 0.868]	560 [0.881, 0.867]	547 [0.860, 0.871]	528 [0.830, 0.868]	501 [0.788, 0.856]	471 [0.741, 0.853]	421 [0.662, 0.845]	305 [0.480, 0.796]	99 [0.156, 0.544]	4,568 [0.718, 0.848]
UnifiedGenotyperT-3.6 par1	575 [0.904, 0.873]	561 [0.882, 0.868]	560 [0.881, 0.867]	547 [0.860, 0.871]	528 [0.830, 0.868]	501 [0.788, 0.856]	471 [0.741, 0.853]	421 [0.662, 0.845]	305 [0.480, 0.796]	99 [0.156, 0.544]	4,568 [0.718, 0.848]
UnifiedGenotyperT-3.6 par2	574 [0.903, 0.872]	560 [0.881, 0.868]	559 [0.879, 0.867]	547 [0.860, 0.871]	529 [0.832, 0.869]	503 [0.791, 0.858]	470 [0.739, 0.851]	421 [0.662, 0.849]	303 [0.476, 0.795]	95 [0.149, 0.534]	4,561 [0.717, 0.848]
UnifiedGenotyperT-3.6 par3	575 [0.904, 0.875]	561 [0.882, 0.868]	559 [0.879, 0.867]	547 [0.860, 0.871]	529 [0.832, 0.870]	502 [0.789, 0.857]	470 [0.739, 0.851]	421 [0.662, 0.849]	304 [0.478, 0.796]	98 [0.154, 0.541]	4,566 [0.718, 0.849]
UnifiedGenotyperT-3.6 par4	574 [0.903, 0.872]	561 [0.882, 0.870]	558 [0.877, 0.868]	547 [0.860, 0.871]	528 [0.830, 0.868]	501 [0.788, 0.859]	472 [0.742, 0.854]	420 [0.660, 0.845]	307 [0.483, 0.795]	96 [0.151, 0.536]	4,564 [0.718, 0.848]
UnifiedGenotyperT-3.6 par5	572 [0.899, 0.873]	561 [0.882, 0.870]	561 [0.882, 0.870]	549 [0.863, 0.870]	526 [0.827, 0.871]	501 [0.788, 0.859]	473 [0.744, 0.858]	417 [0.656, 0.844]	305 [0.480, 0.796]	92 [0.145, 0.532]	4,557 [0.717, 0.850]
UnifiedGenotyperT-3.6 par6	581 [0.914, 0.835]	572 [0.899, 0.837]	567 [0.892, 0.839]	553 [0.869, 0.839]	542 [0.852, 0.838]	516 [0.811, 0.814]	492 [0.774, 0.827]	439 [0.690, 0.808]	343 [0.539, 0.761]	132 [0.208, 0.534]	4,737 [0.745, 0.812]
VarDictT-1.4.6 par0	597 [0.939, 0.721]	585 [0.920, 0.702]	587 [0.923, 0.718]	579 [0.910, 0.688]	569 [0.895, 0.696]	556 [0.874, 0.688]	532 [0.836, 0.671]	501 [0.788, 0.674]	448 [0.704, 0.629]	291 [0.458, 0.527]	5,245 [0.825, 0.677]
VarDictT-1.4.6 par1	598 [0.940, 0.010]	586 [0.921, 0.010]	587 [0.923, 0.010]	582 [0.915, 0.009]	572 [0.899, 0.009]	556 [0.874, 0.009]	533 [0.838, 0.009]	503 [0.791, 0.008]	451 [0.709, 0.007]	305 [0.480, 0.005]	5,273 [0.829, 0.009]
VarDictT-1.4.6 par2	597 [0.939, 0.132]	586 [0.921, 0.130]	587 [0.923, 0.130]	581 [0.914, 0.129]	572 [0.899, 0.125]	556 [0.874, 0.119]	533 [0.838, 0.115]	502 [0.789, 0.113]	450 [0.708, 0.098]	300 [0.472, 0.070]	5,264 [0.828, 0.116]
VarDictT-1.4.6 par3	597 [0.939, 0.562]	585 [0.920, 0.538]	587 [0.923, 0.553]	579 [0.910, 0.534]	570 [0.896, 0.515]	556 [0.874, 0.520]	533 [0.838, 0.502]	502 [0.789, 0.506]	449 [0.706, 0.459]	296 [0.465, 0.361]	5,254 [0.826, 0.509]
VarDictT-1.4.6 par4	590 [0.928, 0.840]	580 [0.912, 0.827]	578 [0.909, 0.825]	568 [0.893, 0.823]	556 [0.874, 0.825]	541 [0.851, 0.826]	515 [0.810, 0.797]	483 [0.759, 0.801]	421 [0.662, 0.778]	271 [0.426, 0.693]	5,103 [0.802, 0.809]
VarDictT-1.4.6 par5	597 [0.939, 0.718]	585 [0.920, 0.702]	587 [0.923, 0.718]	579 [0.910, 0.688]	569 [0.895, 0.697]	556 [0.874, 0.689]	532 [0.836, 0.671]	501 [0.788, 0.673]	448 [0.704, 0.629]	291 [0.458, 0.528]	5,245 [0.825, 0.677]
VarDictT-1.4.6 par6	597 [0.939, 0.724]	585 [0.920, 0.707]	587 [0.923, 0.723]	579 [0.910, 0.691]	569 [0.895, 0.699]	556 [0.874, 0.696]	532 [0.836, 0.674]	501 [0.788, 0.675]	447 [0.703, 0.632]	291 [0.458, 0.530]	5,244 [0.825, 0.681]
VarDictT-1.4.6 par7	607 [0.954, 0.144]	602 [0.947, 0.143]	600 [0.943, 0.138]	598 [0.940, 0.141]	590 [0.928, 0.140]	589 [0.926, 0.145]	568 [0.893, 0.138]	544 [0.855, 0.132]	535 [0.841, 0.131]	432 [0.679, 0.108]	5,665 [0.891, 0.136]
VarScanT-2.4.2 par0	568 [0.893, 0.865]	558 [0.877, 0.865]	564 [0.887, 0.869]	542 [0.852, 0.854]	531 [0.835, 0.862]	508 [0.799, 0.851]	466 [0.733, 0.846]	423 [0.665, 0.836]	320 [0.503, 0.794]	142 [0.223, 0.634]	4,622 [0.727, 0.843]
VarScanT-2.4.2 par1	568 [0.893, 0.863]	558 [0.877, 0.865]	564 [0.887, 0.869]	542 [0.852, 0.851]	531 [0.835, 0.861]	508 [0.799, 0.851]	466 [0.733, 0.846]	423 [0.665, 0.836]	320 [0.503, 0.792]	142 [0.223, 0.631]	4,622 [0.727, 0.842]
VarScanT-2.4.2 par2	568 [0.893, 0.865]	558 [0.877, 0.868]	564 [0.887, 0.869]	542 [0.852, 0.855]	531 [0.835, 0.862]	508 [0.799, 0.851]	466 [0.733, 0.847]	423 [0.665, 0.836]	320 [0.503, 0.794]	142 [0.223, 0.634]	4,622 [0.727, 0.844]
VarScanT-2.4.2 par3	502 [0.789, 0.879]	497 [0.781, 0.883]	496 [0.780, 0.887]	463 [0.728, 0.864]	475 [0.747, 0.867]	449 [0.706, 0.877]	419 [0.659, 0.855]	379 [0.596, 0.854]	298 [0.469, 0.816]	141 [0.222, 0.678]	4,119 [0.648, 0.859]
VarScanT-2.4.2 par4	568 [0.893, 0.865]	558 [0.877, 0.865]	564 [0.887, 0.869]	542 [0.852, 0.854]	531 [0.835, 0.862]	508 [0.799, 0.851]	466 [0.733, 0.846]	423 [0.665, 0.836]	320 [0.503, 0.794]	142 [0.223, 0.634]	4,622 [0.727, 0.843]
VarScanT-2.4.2 par5	570 [0.896, 0.059]	560 [0.881, 0.058]	567 [0.892, 0.057]	548 [0.862, 0.056]	536 [0.843, 0.055]	516 [0.811, 0.053]	482 [0.758, 0.050]	438 [0.689, 0.045]	329 [0.517, 0.034]	157 [0.247, 0.017]	4,703 [0.739, 0.049]
VarScanT-2.4.2 par6	569 [0.895, 0.840]	558 [0.877, 0.847]	564 [0.887, 0.849]	542 [0.852, 0.835]	531 [0.835, 0.834]	509 [0.800, 0.836]	467 [0.734, 0.821]	424 [0.667, 0.812]	322 [0.506, 0.770]	142 [0.223, 0.575]	4,628 [0.728, 0.819]
VarScanT-2.4.2 par7	566 [0.890, 0.865]	555 [0.873, 0.870]	562 [0.884, 0.870]	542 [0.852, 0.855]	530 [0.833, 0.865]	505 [0.794, 0.853]	463 [0.728, 0.848]	420 [0.660, 0.837]	318 [0.500, 0.797]	140 [0.220, 0.633]	4,601 [0.723, 0.845]
VarScanT-2.4.2 par8	560 [0.881, 0.870]	553 [0.869, 0.875]	553 [0.869, 0.874]	537 [0.844, 0.858]	522 [0.821, 0.869]	499 [0.785, 0.854]	449 [0.706, 0.857]	403 [0.634, 0.841]	294 [0.462, 0.792]	122 [0.192, 0.616]	4,492 [0.706, 0.849]
VarScanT-2.4.2 par9	536 [0.843, 0.877]	530 [0.833, 0.886]	523 [0.822, 0.882]	509 [0.800, 0.860]	483 [0.759, 0.872]	452 [0.711, 0.863]	397 [0.624, 0.846]	341 [0.536, 0.828]	220 [0.346, 0.759]	65 [0.102, 0.489]	4,056 [0.638, 0.849]
