# Supplementary material for: Comprehensive benchmarking of SNV callers for highly admixed tumor data
Source: PLoS One. 2017 Oct 11;12(10):e0186175. doi: 10.1371/journal.pone.0186175 (PMC5636151; doi:10.1371/journal.pone.0186175)
Supplement: S3 File — Contains the evaluation of SNV calls per caller and parameter set combination. (ZIP) [file pone.0186175.s004.zip › S3_file/prc_panel_germline_callers.txt]

Caller	0	All
Atlas2G-1.4.3 par0	1,746 [0.720, 0.994]	1,746 [0.720, 0.994]
Atlas2G-1.4.3 par1	1,746 [0.720, 0.994]	1,746 [0.720, 0.994]
Atlas2G-1.4.3 par2	1,745 [0.720, 0.994]	1,745 [0.720, 0.994]
Atlas2G-1.4.3 par3	1,744 [0.719, 0.994]	1,744 [0.719, 0.994]
Atlas2G-1.4.3 par4	1,758 [0.725, 0.994]	1,758 [0.725, 0.994]
Atlas2G-1.4.3 par5	1,746 [0.720, 0.994]	1,746 [0.720, 0.994]
FreeBayesG-20160623 par0	2,395 [0.988, 0.998]	2,395 [0.988, 0.998]
FreeBayesG-20160623 par1	2,395 [0.988, 0.998]	2,395 [0.988, 0.998]
FreeBayesG-20160623 par2	2,391 [0.986, 0.997]	2,391 [0.986, 0.997]
FreeBayesG-20160623 par3	2,394 [0.987, 0.997]	2,394 [0.987, 0.997]
FreeBayesG-20160623 par4	2,393 [0.987, 0.997]	2,393 [0.987, 0.997]
FreeBayesG-20160623 par5	2,393 [0.987, 0.997]	2,393 [0.987, 0.997]
FreeBayesG-20160623 par6	2,395 [0.988, 0.998]	2,395 [0.988, 0.998]
FreeBayesG-20160623 par7	2,392 [0.986, 0.997]	2,392 [0.986, 0.997]
FreeBayesG-20160623 par8	2,393 [0.987, 0.997]	2,393 [0.987, 0.997]
HaplotypeCallerG-3.6 par0	2,408 [0.993, 0.999]	2,408 [0.993, 0.999]
HaplotypeCallerG-3.6 par1	2,408 [0.993, 0.999]	2,408 [0.993, 0.999]
HaplotypeCallerG-3.6 par2	2,407 [0.993, 0.999]	2,407 [0.993, 0.999]
HaplotypeCallerG-3.6 par3	2,407 [0.993, 0.999]	2,407 [0.993, 0.999]
HaplotypeCallerG-3.6 par4	2,409 [0.993, 0.999]	2,409 [0.993, 0.999]
JointSNVMixS-0.7.5 par0	1,728 [0.713, 0.987]	1,728 [0.713, 0.987]
JointSNVMixS-0.7.5 par1	1,731 [0.714, 0.987]	1,731 [0.714, 0.987]
JointSNVMixS-0.7.5 par2	1,745 [0.720, 0.988]	1,745 [0.720, 0.988]
JointSNVMixS-0.7.5 par3	1,738 [0.717, 0.987]	1,738 [0.717, 0.987]
JointSNVMixS-0.7.5 par4	1,741 [0.718, 0.987]	1,741 [0.718, 0.987]
LoFreqStarG-2.1.2 par0	2,393 [0.987, 0.779]	2,393 [0.987, 0.779]
LoFreqStarG-2.1.2 par1	2,393 [0.987, 0.779]	2,393 [0.987, 0.779]
LoFreqStarG-2.1.2 par2	2,393 [0.987, 0.779]	2,393 [0.987, 0.779]
LoFreqStarG-2.1.2 par3	2,393 [0.987, 0.779]	2,393 [0.987, 0.779]
LoFreqStarG-2.1.2 par4	2,393 [0.987, 0.779]	2,393 [0.987, 0.779]
LoFreqStarG-2.1.2 par5	2,393 [0.987, 0.781]	2,393 [0.987, 0.781]
LoFreqStarG-2.1.2 par6	2,393 [0.987, 0.845]	2,393 [0.987, 0.845]
LoFreqStarG-2.1.2 par7	2,393 [0.987, 0.979]	2,393 [0.987, 0.979]
LoFreqStarG-2.1.2 par8	2,393 [0.987, 0.989]	2,393 [0.987, 0.989]
LoFreqStarG-2.1.2 par9	2,393 [0.987, 0.779]	2,393 [0.987, 0.779]
LoFreqStarG-2.1.2 par10	2,391 [0.986, 0.781]	2,391 [0.986, 0.781]
LoFreqStarG-2.1.2 par11	2,393 [0.987, 0.855]	2,393 [0.987, 0.855]
SAMToolsG-1.3.1 par0	2,416 [0.996, 0.998]	2,416 [0.996, 0.998]
SAMToolsG-1.3.1 par1	2,416 [0.996, 0.998]	2,416 [0.996, 0.998]
SAMToolsG-1.3.1 par2	2,415 [0.996, 0.997]	2,415 [0.996, 0.997]
SAMToolsG-1.3.1 par3	2,416 [0.996, 0.998]	2,416 [0.996, 0.998]
SAMToolsG-1.3.1 par4	2,415 [0.996, 0.998]	2,415 [0.996, 0.998]
SAMToolsG-1.3.1 par5	2,414 [0.995, 0.998]	2,414 [0.995, 0.998]
SAMToolsG-1.3.1 par6	2,416 [0.996, 0.998]	2,416 [0.996, 0.998]
SAMToolsG-1.3.1 par7	2,414 [0.995, 0.998]	2,414 [0.995, 0.998]
SNVMix2G-0.12.2 par0	2,394 [0.987, 0.995]	2,394 [0.987, 0.995]
SNVMix2G-0.12.2 par1	2,392 [0.986, 0.995]	2,392 [0.986, 0.995]
SNVMix2G-0.12.2 par2	2,394 [0.987, 0.995]	2,394 [0.987, 0.995]
SNVMix2G-0.12.2 par3	2,394 [0.987, 0.995]	2,394 [0.987, 0.995]
SNVMix2G-0.12.2 par4	2,394 [0.987, 0.995]	2,394 [0.987, 0.995]
SNVMix2G-0.12.2 par5	2,394 [0.987, 0.995]	2,394 [0.987, 0.995]
SNVMix2G-0.12.2 par6	2,394 [0.987, 0.995]	2,394 [0.987, 0.995]
SNVSnifferG-2.0.4 par0	2,378 [0.981, 0.995]	2,378 [0.981, 0.995]
SNVSnifferG-2.0.4 par1	2,378 [0.981, 0.995]	2,378 [0.981, 0.995]
SNVSnifferG-2.0.4 par2	2,378 [0.981, 0.995]	2,378 [0.981, 0.995]
SNVSnifferG-2.0.4 par3	2,374 [0.979, 0.995]	2,374 [0.979, 0.995]
SNVSnifferG-2.0.4 par4	2,378 [0.981, 0.995]	2,378 [0.981, 0.995]
SNVSnifferG-2.0.4 par5	2,384 [0.983, 0.995]	2,384 [0.983, 0.995]
SNVSnifferG-2.0.4 par6	1,066 [0.440, 0.996]	1,066 [0.440, 0.996]
SNVSnifferG-2.0.4 par7	1,045 [0.431, 0.995]	1,045 [0.431, 0.995]
SNVSnifferG-2.0.4 par8	952 [0.393, 0.995]	952 [0.393, 0.995]
SNVSnifferG-2.0.4 par9	2,368 [0.976, 0.996]	2,368 [0.976, 0.996]
SNVSnifferG-2.0.4 par10	0 [0.000, 0.000]	0 [0.000, 0.000]
SNVSnifferG-2.0.4 par11	2,378 [0.981, 0.995]	2,378 [0.981, 0.995]
SNVSnifferG-2.0.4 par12	2,387 [0.984, 0.995]	2,387 [0.984, 0.995]
UnifiedGenotyperG-3.6 par0	2,403 [0.991, 0.995]	2,403 [0.991, 0.995]
UnifiedGenotyperG-3.6 par1	2,403 [0.991, 0.994]	2,403 [0.991, 0.994]
UnifiedGenotyperG-3.6 par2	2,403 [0.991, 0.987]	2,403 [0.991, 0.987]
UnifiedGenotyperG-3.6 par3	2,403 [0.991, 0.995]	2,403 [0.991, 0.995]
UnifiedGenotyperG-3.6 par4	2,403 [0.991, 0.995]	2,403 [0.991, 0.995]
UnifiedGenotyperG-3.6 par5	2,403 [0.991, 0.995]	2,403 [0.991, 0.995]
UnifiedGenotyperG-3.6 par6	2,403 [0.991, 0.995]	2,403 [0.991, 0.995]
VarDictG-1.4.6 par0	2,402 [0.991, 0.996]	2,402 [0.991, 0.996]
VarDictG-1.4.6 par1	2,401 [0.990, 0.970]	2,401 [0.990, 0.970]
VarDictG-1.4.6 par2	2,403 [0.991, 0.996]	2,403 [0.991, 0.996]
VarDictG-1.4.6 par3	2,402 [0.991, 0.996]	2,402 [0.991, 0.996]
VarDictG-1.4.6 par4	2,402 [0.991, 0.996]	2,402 [0.991, 0.996]
VarDictG-1.4.6 par5	2,402 [0.991, 0.996]	2,402 [0.991, 0.996]
VarDictG-1.4.6 par6	2,401 [0.990, 0.996]	2,401 [0.990, 0.996]
VarDictG-1.4.6 par7	2,403 [0.991, 0.988]	2,403 [0.991, 0.988]
VarScanG-2.4.2 par0	2,269 [0.936, 0.996]	2,269 [0.936, 0.996]
VarScanG-2.4.2 par1	2,269 [0.936, 0.996]	2,269 [0.936, 0.996]
VarScanG-2.4.2 par2	2,269 [0.936, 0.996]	2,269 [0.936, 0.996]
VarScanG-2.4.2 par3	2,266 [0.934, 0.996]	2,266 [0.934, 0.996]
VarScanG-2.4.2 par4	2,269 [0.936, 0.996]	2,269 [0.936, 0.996]
VarScanG-2.4.2 par5	2,297 [0.947, 0.996]	2,297 [0.947, 0.996]
VarScanG-2.4.2 par6	2,269 [0.936, 0.996]	2,269 [0.936, 0.996]
VarScanG-2.4.2 par7	2,267 [0.935, 0.996]	2,267 [0.935, 0.996]
VarScanG-2.4.2 par8	2,254 [0.929, 0.996]	2,254 [0.929, 0.996]
VarScanG-2.4.2 par9	2,269 [0.936, 0.996]	2,269 [0.936, 0.996]
