# Supplementary material for: Comprehensive benchmarking of SNV callers for highly admixed tumor data
Source: PLoS One. 2017 Oct 11;12(10):e0186175. doi: 10.1371/journal.pone.0186175 (PMC5636151; doi:10.1371/journal.pone.0186175)
Supplement: S3 File — Contains the evaluation of SNV calls per caller and parameter set combination. (ZIP) [file pone.0186175.s004.zip › S3_file/prc_panel_somatic_callers.txt]

Caller	0	1	2	3	4	5	6	7	8	9	All
deepSNVS-1.18.0 par0	3,278 [0.937, 0.951]	3,258 [0.931, 0.958]	3,253 [0.930, 0.960]	3,226 [0.922, 0.966]	3,214 [0.919, 0.967]	3,172 [0.907, 0.969]	3,141 [0.898, 0.971]	3,037 [0.868, 0.974]	2,853 [0.816, 0.979]	2,263 [0.647, 0.982]	30,695 [0.878, 0.967]
deepSNVS-1.18.0 par1	3,281 [0.938, 0.845]	3,270 [0.935, 0.887]	3,259 [0.932, 0.894]	3,238 [0.926, 0.915]	3,217 [0.920, 0.938]	3,182 [0.910, 0.952]	3,142 [0.898, 0.965]	3,041 [0.869, 0.971]	2,872 [0.821, 0.979]	2,291 [0.655, 0.983]	30,793 [0.880, 0.928]
deepSNVS-1.18.0 par2	3,283 [0.939, 0.946]	3,260 [0.932, 0.954]	3,256 [0.931, 0.958]	3,233 [0.924, 0.964]	3,218 [0.920, 0.964]	3,176 [0.908, 0.969]	3,145 [0.899, 0.970]	3,050 [0.872, 0.974]	2,873 [0.821, 0.980]	2,301 [0.658, 0.982]	30,795 [0.880, 0.965]
deepSNVS-1.18.0 par3	3,281 [0.938, 0.948]	3,257 [0.931, 0.955]	3,257 [0.931, 0.959]	3,229 [0.923, 0.965]	3,218 [0.920, 0.966]	3,175 [0.908, 0.969]	3,146 [0.899, 0.971]	3,044 [0.870, 0.974]	2,865 [0.819, 0.979]	2,287 [0.654, 0.982]	30,759 [0.879, 0.966]
deepSNVS-1.18.0 par4	3,270 [0.935, 0.956]	3,254 [0.930, 0.960]	3,250 [0.929, 0.964]	3,221 [0.921, 0.968]	3,204 [0.916, 0.969]	3,159 [0.903, 0.970]	3,117 [0.891, 0.972]	3,009 [0.860, 0.974]	2,807 [0.802, 0.980]	2,183 [0.624, 0.984]	30,474 [0.871, 0.969]
deepSNVS-1.18.0 par5	3,255 [0.931, 0.962]	3,236 [0.925, 0.965]	3,223 [0.921, 0.967]	3,188 [0.911, 0.970]	3,164 [0.905, 0.972]	3,110 [0.889, 0.972]	3,042 [0.870, 0.975]	2,902 [0.830, 0.975]	2,671 [0.764, 0.981]	1,897 [0.542, 0.984]	29,688 [0.849, 0.971]
EBCallS-20160405 par0	3,213 [0.919, 0.857]	3,173 [0.907, 0.907]	3,134 [0.896, 0.950]	3,093 [0.884, 0.967]	3,037 [0.868, 0.974]	2,936 [0.839, 0.976]	2,809 [0.803, 0.978]	2,597 [0.742, 0.981]	2,159 [0.617, 0.984]	875 [0.250, 0.989]	27,026 [0.773, 0.949]
EBCallS-20160405 par1	0 [0.000, 0.000]	0 [0.000, 0.000]	0 [0.000, 0.000]	0 [0.000, 0.000]	0 [0.000, 0.000]	0 [0.000, 0.000]	0 [0.000, 0.000]	0 [0.000, 0.000]	0 [0.000, 0.000]	0 [0.000, 0.000]	0 [0.000, 0.000]
EBCallS-20160405 par2	3,212 [0.918, 0.863]	3,173 [0.907, 0.907]	3,134 [0.896, 0.950]	3,093 [0.884, 0.967]	3,037 [0.868, 0.974]	2,936 [0.839, 0.976]	2,809 [0.803, 0.978]	2,597 [0.742, 0.981]	2,159 [0.617, 0.984]	875 [0.250, 0.989]	27,025 [0.773, 0.950]
EBCallS-20160405 par3	3,198 [0.914, 0.932]	3,173 [0.907, 0.917]	3,134 [0.896, 0.950]	3,093 [0.884, 0.967]	3,037 [0.868, 0.974]	2,936 [0.839, 0.976]	2,809 [0.803, 0.978]	2,597 [0.742, 0.981]	2,159 [0.617, 0.984]	875 [0.250, 0.990]	27,011 [0.772, 0.961]
EBCallS-20160405 par4	3,222 [0.921, 0.763]	3,184 [0.910, 0.817]	3,140 [0.898, 0.864]	3,098 [0.886, 0.918]	3,047 [0.871, 0.958]	2,941 [0.841, 0.973]	2,813 [0.804, 0.977]	2,601 [0.744, 0.980]	2,163 [0.618, 0.985]	892 [0.255, 0.985]	27,101 [0.775, 0.904]
EBCallS-20160405 par5	3,212 [0.918, 0.857]	3,174 [0.907, 0.907]	3,135 [0.896, 0.949]	3,093 [0.884, 0.966]	3,041 [0.869, 0.973]	2,938 [0.840, 0.976]	2,812 [0.804, 0.978]	2,595 [0.742, 0.981]	2,158 [0.617, 0.984]	881 [0.252, 0.989]	27,039 [0.773, 0.949]
EBCallS-20160405 par6	3,211 [0.918, 0.860]	3,174 [0.907, 0.907]	3,134 [0.896, 0.952]	3,094 [0.885, 0.967]	3,040 [0.869, 0.974]	2,937 [0.840, 0.977]	2,804 [0.802, 0.978]	2,593 [0.741, 0.982]	2,156 [0.616, 0.984]	879 [0.251, 0.988]	27,022 [0.772, 0.950]
EBCallS-20160405 par7	3,206 [0.917, 0.870]	3,173 [0.907, 0.914]	3,132 [0.895, 0.954]	3,090 [0.883, 0.968]	3,039 [0.869, 0.975]	2,939 [0.840, 0.976]	2,803 [0.801, 0.978]	2,591 [0.741, 0.982]	2,163 [0.618, 0.983]	884 [0.253, 0.988]	27,020 [0.772, 0.953]
EBCallS-20160405 par8	3,213 [0.919, 0.857]	3,174 [0.907, 0.906]	3,135 [0.896, 0.950]	3,094 [0.885, 0.967]	3,039 [0.869, 0.974]	2,937 [0.840, 0.976]	2,809 [0.803, 0.978]	2,597 [0.742, 0.981]	2,160 [0.617, 0.985]	875 [0.250, 0.989]	27,033 [0.773, 0.949]
EBCallS-20160405 par9	3,212 [0.918, 0.857]	3,173 [0.907, 0.907]	3,135 [0.896, 0.950]	3,094 [0.885, 0.967]	3,038 [0.868, 0.974]	2,936 [0.839, 0.976]	2,807 [0.802, 0.978]	2,594 [0.742, 0.981]	2,158 [0.617, 0.984]	875 [0.250, 0.989]	27,022 [0.772, 0.949]
EBCallS-20160405 par10	3,213 [0.919, 0.857]	3,173 [0.907, 0.907]	3,134 [0.896, 0.950]	3,093 [0.884, 0.967]	3,037 [0.868, 0.974]	2,936 [0.839, 0.976]	2,809 [0.803, 0.978]	2,597 [0.742, 0.981]	2,159 [0.617, 0.984]	875 [0.250, 0.989]	27,026 [0.773, 0.949]
EBCallS-20160405 par11	3,350 [0.958, 0.682]	3,350 [0.958, 0.695]	3,343 [0.956, 0.704]	3,336 [0.954, 0.730]	3,333 [0.953, 0.749]	3,329 [0.952, 0.773]	3,317 [0.948, 0.815]	3,302 [0.944, 0.855]	3,269 [0.935, 0.876]	3,133 [0.896, 0.907]	33,062 [0.945, 0.770]
JointSNVMixS-0.7.5 par0	3,198 [0.914, 0.827]	3,154 [0.902, 0.904]	3,124 [0.893, 0.941]	3,105 [0.888, 0.960]	3,094 [0.885, 0.966]	3,083 [0.881, 0.973]	3,035 [0.868, 0.974]	2,928 [0.837, 0.976]	2,799 [0.800, 0.978]	2,652 [0.758, 0.978]	30,172 [0.863, 0.944]
JointSNVMixS-0.7.5 par1	3,203 [0.916, 0.827]	3,132 [0.895, 0.909]	3,114 [0.890, 0.948]	3,105 [0.888, 0.961]	3,092 [0.884, 0.967]	3,063 [0.876, 0.973]	3,040 [0.869, 0.974]	3,020 [0.863, 0.972]	2,861 [0.818, 0.977]	2,573 [0.736, 0.979]	30,203 [0.863, 0.945]
JointSNVMixS-0.7.5 par2	3,198 [0.914, 0.827]	0 [0.000, 0.000]	3,117 [0.891, 0.947]	3,093 [0.884, 0.964]	3,055 [0.873, 0.970]	3,064 [0.876, 0.973]	3,027 [0.865, 0.974]	2,954 [0.844, 0.975]	2,840 [0.812, 0.977]	2,615 [0.748, 0.979]	26,963 [0.856, 0.950]
JointSNVMixS-0.7.5 par3	3,210 [0.918, 0.825]	3,185 [0.911, 0.892]	3,100 [0.886, 0.949]	3,106 [0.888, 0.962]	3,083 [0.881, 0.967]	3,070 [0.878, 0.973]	3,048 [0.871, 0.973]	2,995 [0.856, 0.974]	2,884 [0.824, 0.977]	2,615 [0.748, 0.979]	30,296 [0.866, 0.943]
JointSNVMixS-0.7.5 par4	3,169 [0.906, 0.831]	3,163 [0.904, 0.898]	3,092 [0.884, 0.949]	3,092 [0.884, 0.964]	3,061 [0.875, 0.968]	3,077 [0.880, 0.973]	3,014 [0.862, 0.974]	2,784 [0.796, 0.978]	2,923 [0.836, 0.977]	1,929 [0.551, 0.984]	29,304 [0.838, 0.945]
LoFreqStarS-2.1.2 par0	3,136 [0.897, 0.978]	3,125 [0.893, 0.976]	3,114 [0.890, 0.976]	3,096 [0.885, 0.979]	3,092 [0.884, 0.975]	3,084 [0.882, 0.970]	3,062 [0.875, 0.974]	3,027 [0.865, 0.974]	2,962 [0.847, 0.978]	2,688 [0.768, 0.981]	30,386 [0.869, 0.976]
LoFreqStarS-2.1.2 par1	3,136 [0.897, 0.978]	3,125 [0.893, 0.976]	3,114 [0.890, 0.976]	3,096 [0.885, 0.979]	3,092 [0.884, 0.975]	3,084 [0.882, 0.970]	3,062 [0.875, 0.974]	3,027 [0.865, 0.974]	2,962 [0.847, 0.978]	2,688 [0.768, 0.981]	30,386 [0.869, 0.976]
LoFreqStarS-2.1.2 par2	3,136 [0.897, 0.978]	3,125 [0.893, 0.976]	3,114 [0.890, 0.976]	3,096 [0.885, 0.979]	3,092 [0.884, 0.975]	3,084 [0.882, 0.970]	3,062 [0.875, 0.974]	3,027 [0.865, 0.974]	2,962 [0.847, 0.978]	2,688 [0.768, 0.981]	30,386 [0.869, 0.976]
LoFreqStarS-2.1.2 par3	3,136 [0.897, 0.978]	3,125 [0.893, 0.976]	3,114 [0.890, 0.976]	3,096 [0.885, 0.979]	3,092 [0.884, 0.975]	3,084 [0.882, 0.970]	3,062 [0.875, 0.974]	3,027 [0.865, 0.974]	2,962 [0.847, 0.978]	2,688 [0.768, 0.981]	30,386 [0.869, 0.976]
MuTectS-2015.1-3 par0	3,051 [0.872, 0.993]	3,048 [0.871, 0.993]	3,033 [0.867, 0.993]	3,014 [0.862, 0.993]	3,021 [0.864, 0.993]	2,983 [0.853, 0.993]	2,974 [0.850, 0.993]	2,928 [0.837, 0.994]	2,818 [0.806, 0.994]	2,419 [0.692, 0.994]	29,289 [0.837, 0.993]
MuTectS-2015.1-3 par1	3,005 [0.859, 0.993]	3,005 [0.859, 0.993]	2,990 [0.855, 0.993]	2,975 [0.850, 0.993]	2,984 [0.853, 0.993]	2,943 [0.841, 0.993]	2,931 [0.838, 0.993]	2,884 [0.824, 0.993]	2,772 [0.792, 0.994]	2,364 [0.676, 0.994]	28,853 [0.825, 0.993]
MuTectS-2015.1-3 par2	3,060 [0.875, 0.993]	3,058 [0.874, 0.994]	3,043 [0.870, 0.993]	3,025 [0.865, 0.993]	3,032 [0.867, 0.993]	2,993 [0.856, 0.993]	2,985 [0.853, 0.993]	2,938 [0.840, 0.994]	2,829 [0.809, 0.994]	2,430 [0.695, 0.994]	29,393 [0.840, 0.994]
MuTectS-2015.1-3 par3	3,080 [0.881, 0.993]	3,070 [0.878, 0.994]	3,055 [0.873, 0.993]	3,038 [0.868, 0.993]	3,046 [0.871, 0.993]	3,005 [0.859, 0.993]	3,000 [0.858, 0.993]	2,957 [0.845, 0.994]	2,845 [0.813, 0.994]	2,447 [0.700, 0.994]	29,543 [0.845, 0.994]
MuTectS-2015.1-3 par4	3,083 [0.881, 0.993]	3,074 [0.879, 0.994]	3,062 [0.875, 0.994]	3,047 [0.871, 0.993]	3,052 [0.872, 0.993]	3,017 [0.862, 0.993]	3,008 [0.860, 0.993]	2,962 [0.847, 0.994]	2,853 [0.816, 0.994]	2,460 [0.703, 0.994]	29,618 [0.847, 0.993]
MuTectS-2015.1-3 par5	3,051 [0.872, 0.993]	3,048 [0.871, 0.993]	3,033 [0.867, 0.993]	3,014 [0.862, 0.993]	3,021 [0.864, 0.993]	2,983 [0.853, 0.993]	2,974 [0.850, 0.993]	2,928 [0.837, 0.994]	2,818 [0.806, 0.994]	2,419 [0.692, 0.994]	29,289 [0.837, 0.993]
MuTectS-2015.1-3 par6	3,051 [0.872, 0.993]	3,048 [0.871, 0.993]	3,033 [0.867, 0.993]	3,014 [0.862, 0.993]	3,021 [0.864, 0.993]	2,983 [0.853, 0.993]	2,974 [0.850, 0.993]	2,928 [0.837, 0.994]	2,818 [0.806, 0.994]	2,419 [0.692, 0.994]	29,289 [0.837, 0.994]
MuTectS-2015.1-3 par7	3,051 [0.872, 0.993]	3,048 [0.871, 0.993]	3,033 [0.867, 0.993]	3,014 [0.862, 0.993]	3,021 [0.864, 0.993]	2,983 [0.853, 0.993]	2,974 [0.850, 0.993]	2,928 [0.837, 0.994]	2,818 [0.806, 0.994]	2,419 [0.692, 0.994]	29,289 [0.837, 0.993]
MuTectS-2015.1-3 par8	3,066 [0.877, 0.988]	3,068 [0.877, 0.990]	3,063 [0.876, 0.990]	3,068 [0.877, 0.987]	3,077 [0.880, 0.988]	3,065 [0.876, 0.988]	3,059 [0.874, 0.990]	3,064 [0.876, 0.987]	3,041 [0.869, 0.990]	2,928 [0.837, 0.989]	30,499 [0.872, 0.989]
MuTect2S-3.6 par0	1,377 [0.394, 0.985]	1,391 [0.398, 0.986]	1,412 [0.404, 0.986]	1,396 [0.399, 0.984]	1,398 [0.400, 0.986]	1,445 [0.413, 0.987]	1,375 [0.393, 0.986]	1,409 [0.403, 0.987]	1,384 [0.396, 0.986]	1,388 [0.397, 0.985]	13,975 [0.400, 0.986]
MuTect2S-3.6 par1	1,315 [0.376, 0.984]	1,351 [0.386, 0.987]	1,345 [0.385, 0.985]	1,375 [0.393, 0.985]	1,380 [0.395, 0.985]	1,368 [0.391, 0.986]	1,340 [0.383, 0.985]	1,374 [0.393, 0.986]	1,333 [0.381, 0.986]	1,300 [0.372, 0.984]	13,481 [0.385, 0.985]
MuTect2S-3.6 par2	1,490 [0.426, 0.986]	1,517 [0.434, 0.987]	1,524 [0.436, 0.987]	1,522 [0.435, 0.985]	1,519 [0.434, 0.985]	1,499 [0.429, 0.986]	1,492 [0.427, 0.985]	1,516 [0.433, 0.986]	1,505 [0.430, 0.986]	1,464 [0.419, 0.985]	15,048 [0.430, 0.986]
MuTect2S-3.6 par3	1,590 [0.455, 0.987]	1,603 [0.458, 0.988]	1,596 [0.456, 0.986]	1,590 [0.455, 0.986]	1,602 [0.458, 0.985]	1,558 [0.445, 0.987]	1,565 [0.447, 0.986]	1,590 [0.455, 0.988]	1,573 [0.450, 0.985]	1,532 [0.438, 0.986]	15,799 [0.452, 0.986]
MuTect2S-3.6 par4	1,377 [0.394, 0.985]	1,391 [0.398, 0.986]	1,412 [0.404, 0.986]	1,396 [0.399, 0.984]	1,398 [0.400, 0.986]	1,445 [0.413, 0.987]	1,375 [0.393, 0.986]	1,409 [0.403, 0.987]	1,384 [0.396, 0.986]	1,388 [0.397, 0.985]	13,975 [0.400, 0.986]
QuadGTS-20130222 par0	3,194 [0.913, 0.813]	3,170 [0.906, 0.868]	3,176 [0.908, 0.900]	3,138 [0.897, 0.934]	3,118 [0.891, 0.954]	3,095 [0.885, 0.967]	3,044 [0.870, 0.970]	2,993 [0.856, 0.973]	2,809 [0.803, 0.977]	2,187 [0.625, 0.983]	29,924 [0.855, 0.928]
QuadGTS-20130222 par1	3,194 [0.913, 0.813]	3,170 [0.906, 0.868]	3,176 [0.908, 0.900]	3,138 [0.897, 0.934]	3,118 [0.891, 0.954]	3,095 [0.885, 0.967]	3,044 [0.870, 0.970]	2,993 [0.856, 0.973]	2,809 [0.803, 0.977]	2,187 [0.625, 0.983]	29,924 [0.855, 0.928]
QuadGTS-20130222 par2	3,240 [0.926, 0.818]	3,211 [0.918, 0.872]	3,220 [0.921, 0.902]	3,182 [0.910, 0.936]	3,150 [0.901, 0.955]	3,130 [0.895, 0.968]	3,080 [0.881, 0.970]	3,011 [0.861, 0.973]	2,822 [0.807, 0.977]	2,196 [0.628, 0.983]	30,242 [0.865, 0.929]
QuadGTS-20130222 par3	3,244 [0.927, 0.819]	3,213 [0.919, 0.873]	3,217 [0.920, 0.901]	3,183 [0.910, 0.936]	3,156 [0.902, 0.955]	3,134 [0.896, 0.968]	3,091 [0.884, 0.970]	3,012 [0.861, 0.973]	2,825 [0.808, 0.978]	2,198 [0.628, 0.983]	30,273 [0.865, 0.930]
QuadGTS-20130222 par4	3,265 [0.933, 0.830]	3,235 [0.925, 0.882]	3,226 [0.922, 0.907]	3,190 [0.912, 0.938]	3,172 [0.907, 0.958]	3,134 [0.896, 0.969]	3,112 [0.890, 0.969]	3,012 [0.861, 0.974]	2,839 [0.812, 0.977]	2,203 [0.630, 0.982]	30,388 [0.869, 0.933]
QuadGTS-20130222 par5	3,194 [0.913, 0.813]	3,171 [0.907, 0.868]	3,177 [0.908, 0.900]	3,138 [0.897, 0.933]	3,118 [0.891, 0.954]	3,095 [0.885, 0.967]	3,044 [0.870, 0.969]	2,994 [0.856, 0.972]	2,810 [0.803, 0.977]	2,188 [0.626, 0.982]	29,929 [0.856, 0.927]
QuadGTS-20130222 par6	3,193 [0.913, 0.813]	3,170 [0.906, 0.868]	3,175 [0.908, 0.900]	3,138 [0.897, 0.933]	3,119 [0.892, 0.954]	3,095 [0.885, 0.967]	3,044 [0.870, 0.970]	2,993 [0.856, 0.973]	2,808 [0.803, 0.977]	2,186 [0.625, 0.983]	29,921 [0.855, 0.928]
QuadGTS-20130222 par7	3,194 [0.913, 0.813]	3,170 [0.906, 0.868]	3,176 [0.908, 0.900]	3,138 [0.897, 0.934]	3,118 [0.891, 0.954]	3,095 [0.885, 0.967]	3,044 [0.870, 0.970]	2,993 [0.856, 0.973]	2,809 [0.803, 0.977]	2,187 [0.625, 0.983]	29,924 [0.855, 0.928]
ShimmerS-20150220 par0	3,324 [0.950, 0.686]	3,324 [0.950, 0.716]	3,322 [0.950, 0.733]	3,293 [0.941, 0.753]	3,289 [0.940, 0.785]	3,259 [0.932, 0.829]	3,240 [0.926, 0.859]	3,189 [0.912, 0.905]	3,104 [0.887, 0.935]	2,746 [0.785, 0.945]	32,090 [0.917, 0.801]
ShimmerS-20150220 par1	3,312 [0.947, 0.858]	3,310 [0.946, 0.881]	3,305 [0.945, 0.888]	3,287 [0.940, 0.907]	3,281 [0.938, 0.917]	3,259 [0.932, 0.932]	3,237 [0.925, 0.937]	3,190 [0.912, 0.948]	3,104 [0.887, 0.957]	2,754 [0.787, 0.960]	32,039 [0.916, 0.916]
ShimmerS-20150220 par2	3,311 [0.947, 0.880]	3,309 [0.946, 0.906]	3,304 [0.945, 0.913]	3,285 [0.939, 0.926]	3,278 [0.937, 0.938]	3,256 [0.931, 0.953]	3,235 [0.925, 0.959]	3,189 [0.912, 0.965]	3,100 [0.886, 0.974]	2,747 [0.785, 0.978]	32,014 [0.915, 0.937]
ShimmerS-20150220 par3	3,303 [0.944, 0.906]	3,306 [0.945, 0.925]	3,300 [0.943, 0.930]	3,279 [0.937, 0.939]	3,273 [0.936, 0.949]	3,247 [0.928, 0.960]	3,229 [0.923, 0.964]	3,171 [0.907, 0.968]	3,085 [0.882, 0.974]	2,701 [0.772, 0.979]	31,894 [0.912, 0.948]
ShimmerS-20150220 par4	3,324 [0.950, 0.686]	3,323 [0.950, 0.716]	3,320 [0.949, 0.734]	3,290 [0.941, 0.753]	3,288 [0.940, 0.785]	3,259 [0.932, 0.829]	3,240 [0.926, 0.859]	3,188 [0.911, 0.905]	3,099 [0.886, 0.935]	2,745 [0.785, 0.945]	32,076 [0.917, 0.801]
ShimmerS-20150220 par5	3,325 [0.951, 0.683]	3,325 [0.951, 0.714]	3,323 [0.950, 0.732]	3,294 [0.942, 0.751]	3,289 [0.940, 0.782]	3,259 [0.932, 0.826]	3,240 [0.926, 0.857]	3,189 [0.912, 0.903]	3,102 [0.887, 0.934]	2,745 [0.785, 0.944]	32,091 [0.917, 0.799]
SNVSnifferS-2.0.4 par0	20 [0.006, 0.455]	20 [0.006, 0.455]	22 [0.006, 0.489]	17 [0.005, 0.415]	18 [0.005, 0.419]	20 [0.006, 0.444]	18 [0.005, 0.439]	17 [0.005, 0.405]	13 [0.004, 0.333]	3 [0.001, 0.130]	168 [0.005, 0.413]
SNVSnifferS-2.0.4 par1	20 [0.006, 0.455]	20 [0.006, 0.455]	22 [0.006, 0.489]	17 [0.005, 0.415]	18 [0.005, 0.419]	20 [0.006, 0.444]	18 [0.005, 0.439]	17 [0.005, 0.405]	13 [0.004, 0.333]	3 [0.001, 0.130]	168 [0.005, 0.413]
SNVSnifferS-2.0.4 par2	20 [0.006, 0.465]	20 [0.006, 0.455]	22 [0.006, 0.489]	17 [0.005, 0.415]	18 [0.005, 0.419]	20 [0.006, 0.444]	18 [0.005, 0.439]	17 [0.005, 0.405]	13 [0.004, 0.333]	3 [0.001, 0.136]	168 [0.005, 0.415]
SNVSnifferS-2.0.4 par3	20 [0.006, 0.476]	20 [0.006, 0.455]	22 [0.006, 0.489]	17 [0.005, 0.415]	18 [0.005, 0.419]	20 [0.006, 0.444]	18 [0.005, 0.439]	17 [0.005, 0.405]	13 [0.004, 0.333]	3 [0.001, 0.136]	168 [0.005, 0.416]
SNVSnifferS-2.0.4 par4	39 [0.011, 0.448]	44 [0.013, 0.458]	40 [0.011, 0.476]	40 [0.011, 0.476]	36 [0.010, 0.434]	39 [0.011, 0.481]	35 [0.010, 0.412]	34 [0.010, 0.430]	21 [0.006, 0.313]	10 [0.003, 0.233]	338 [0.010, 0.428]
SNVSnifferS-2.0.4 par5	1,530 [0.437, 0.391]	1,460 [0.417, 0.391]	1,397 [0.399, 0.389]	1,304 [0.373, 0.389]	1,185 [0.339, 0.382]	1,043 [0.298, 0.377]	868 [0.248, 0.367]	622 [0.178, 0.334]	368 [0.105, 0.287]	615 [0.176, 0.573]	10,392 [0.297, 0.384]
SNVSnifferS-2.0.4 par6	1,506 [0.431, 0.390]	1,436 [0.411, 0.391]	1,373 [0.393, 0.389]	1,271 [0.363, 0.388]	1,154 [0.330, 0.381]	1,014 [0.290, 0.378]	847 [0.242, 0.367]	612 [0.175, 0.337]	365 [0.104, 0.292]	591 [0.169, 0.576]	10,169 [0.291, 0.385]
SNVSnifferS-2.0.4 par7	1,379 [0.394, 0.387]	1,329 [0.380, 0.387]	1,244 [0.356, 0.384]	1,162 [0.332, 0.386]	1,053 [0.301, 0.380]	905 [0.259, 0.372]	754 [0.216, 0.365]	541 [0.155, 0.337]	306 [0.087, 0.284]	516 [0.148, 0.582]	9,189 [0.263, 0.381]
SNVSnifferS-2.0.4 par8	27 [0.008, 0.458]	26 [0.007, 0.456]	27 [0.008, 0.474]	23 [0.007, 0.434]	23 [0.007, 0.418]	23 [0.007, 0.434]	22 [0.006, 0.415]	19 [0.005, 0.380]	10 [0.003, 0.270]	5 [0.001, 0.185]	205 [0.006, 0.409]
SNVSnifferS-2.0.4 par9	0 [0.000, 0.000]	0 [0.000, 0.000]	0 [0.000, 0.000]	0 [0.000, 0.000]	0 [0.000, 0.000]	0 [0.000, 0.000]	0 [0.000, 0.000]	0 [0.000, 0.000]	0 [0.000, 0.000]	0 [0.000, 0.000]	0 [0.000, 0.000]
SNVSnifferS-2.0.4 par10	20 [0.006, 0.455]	20 [0.006, 0.455]	22 [0.006, 0.489]	17 [0.005, 0.415]	17 [0.005, 0.405]	20 [0.006, 0.444]	18 [0.005, 0.439]	17 [0.005, 0.405]	13 [0.004, 0.333]	8 [0.002, 0.286]	172 [0.005, 0.418]
SNVSnifferS-2.0.4 par11	20 [0.006, 0.455]	20 [0.006, 0.455]	22 [0.006, 0.489]	17 [0.005, 0.415]	18 [0.005, 0.419]	20 [0.006, 0.444]	18 [0.005, 0.439]	17 [0.005, 0.405]	13 [0.004, 0.333]	3 [0.001, 0.130]	168 [0.005, 0.413]
SomaticSniperS-1.0.5.0 par0	3,042 [0.870, 0.864]	2,952 [0.844, 0.932]	2,879 [0.823, 0.966]	2,799 [0.800, 0.978]	2,673 [0.764, 0.979]	2,536 [0.725, 0.981]	2,327 [0.665, 0.981]	1,976 [0.565, 0.988]	1,223 [0.350, 0.988]	17 [0.005, 0.773]	22,424 [0.641, 0.955]
SomaticSniperS-1.0.5.0 par1	3,043 [0.870, 0.864]	2,951 [0.844, 0.932]	2,880 [0.823, 0.966]	2,799 [0.800, 0.978]	2,673 [0.764, 0.979]	2,535 [0.725, 0.981]	2,329 [0.666, 0.981]	1,976 [0.565, 0.988]	1,221 [0.349, 0.988]	17 [0.005, 0.773]	22,424 [0.641, 0.955]
SomaticSniperS-1.0.5.0 par2	3,066 [0.877, 0.841]	2,977 [0.851, 0.925]	2,902 [0.830, 0.963]	2,825 [0.808, 0.976]	2,708 [0.774, 0.978]	2,577 [0.737, 0.980]	2,376 [0.679, 0.981]	2,035 [0.582, 0.987]	1,332 [0.381, 0.987]	27 [0.008, 0.818]	22,825 [0.653, 0.950]
SomaticSniperS-1.0.5.0 par3	3,065 [0.876, 0.847]	2,977 [0.851, 0.925]	2,902 [0.830, 0.964]	2,825 [0.808, 0.976]	2,708 [0.774, 0.979]	2,577 [0.737, 0.981]	2,376 [0.679, 0.981]	2,035 [0.582, 0.987]	1,332 [0.381, 0.988]	27 [0.008, 0.844]	22,824 [0.652, 0.951]
StrelkaS-1.0.15 par0	3,269 [0.935, 0.978]	3,280 [0.938, 0.978]	3,277 [0.937, 0.976]	3,259 [0.932, 0.976]	3,259 [0.932, 0.977]	3,226 [0.922, 0.978]	3,205 [0.916, 0.977]	3,153 [0.901, 0.979]	3,056 [0.874, 0.980]	2,661 [0.761, 0.980]	31,645 [0.905, 0.978]
VarDictS-1.4.6 par0	2,202 [0.630, 0.970]	2,080 [0.595, 0.969]	1,831 [0.523, 0.965]	1,959 [0.560, 0.970]	2,351 [0.672, 0.974]	2,844 [0.813, 0.978]	2,938 [0.840, 0.978]	2,804 [0.802, 0.983]	2,555 [0.730, 0.986]	1,777 [0.508, 0.992]	23,341 [0.667, 0.977]
VarDictS-1.4.6 par1	2,186 [0.625, 0.972]	2,064 [0.590, 0.971]	1,820 [0.520, 0.969]	1,956 [0.559, 0.969]	2,349 [0.672, 0.975]	2,849 [0.814, 0.979]	2,933 [0.838, 0.980]	2,799 [0.800, 0.983]	2,557 [0.731, 0.986]	1,769 [0.506, 0.992]	23,282 [0.666, 0.978]
VarDictS-1.4.6 par2	2,201 [0.629, 0.965]	2,078 [0.594, 0.967]	1,833 [0.524, 0.966]	1,958 [0.560, 0.968]	2,354 [0.673, 0.975]	2,848 [0.814, 0.979]	2,933 [0.838, 0.979]	2,802 [0.801, 0.983]	2,561 [0.732, 0.986]	1,776 [0.508, 0.992]	23,344 [0.667, 0.976]
VarDictS-1.4.6 par3	2,202 [0.630, 0.970]	2,078 [0.594, 0.967]	1,832 [0.524, 0.967]	1,958 [0.560, 0.969]	2,352 [0.672, 0.974]	2,845 [0.813, 0.979]	2,936 [0.839, 0.977]	2,803 [0.801, 0.983]	2,557 [0.731, 0.986]	1,776 [0.508, 0.992]	23,339 [0.667, 0.977]
VarDictS-1.4.6 par4	2,194 [0.627, 0.973]	2,073 [0.593, 0.971]	1,832 [0.524, 0.969]	1,958 [0.560, 0.971]	2,350 [0.672, 0.975]	2,833 [0.810, 0.979]	2,932 [0.838, 0.978]	2,798 [0.800, 0.982]	2,542 [0.727, 0.986]	1,769 [0.506, 0.992]	23,281 [0.666, 0.978]
VarDictS-1.4.6 par5	2,203 [0.630, 0.970]	2,080 [0.595, 0.969]	1,831 [0.523, 0.965]	1,959 [0.560, 0.970]	2,351 [0.672, 0.974]	2,844 [0.813, 0.978]	2,938 [0.840, 0.978]	2,804 [0.802, 0.983]	2,554 [0.730, 0.986]	1,777 [0.508, 0.992]	23,341 [0.667, 0.977]
VarDictS-1.4.6 par6	2,204 [0.630, 0.970]	2,081 [0.595, 0.969]	1,833 [0.524, 0.965]	1,959 [0.560, 0.970]	2,352 [0.672, 0.974]	2,844 [0.813, 0.978]	2,939 [0.840, 0.978]	2,803 [0.801, 0.983]	2,554 [0.730, 0.986]	1,776 [0.508, 0.992]	23,345 [0.667, 0.977]
VarDictS-1.4.6 par7	2,261 [0.646, 0.956]	2,164 [0.619, 0.954]	1,922 [0.549, 0.952]	2,066 [0.591, 0.955]	2,472 [0.707, 0.964]	2,984 [0.853, 0.973]	3,121 [0.892, 0.973]	3,095 [0.885, 0.976]	2,978 [0.851, 0.982]	2,660 [0.760, 0.983]	25,723 [0.735, 0.968]
VarScanS-2.4.2 par0	2,821 [0.806, 0.866]	2,757 [0.788, 0.964]	2,666 [0.762, 0.977]	2,558 [0.731, 0.980]	2,372 [0.678, 0.983]	2,185 [0.625, 0.984]	1,854 [0.530, 0.986]	1,339 [0.383, 0.988]	236 [0.067, 0.983]	0 [0.000, 0.000]	18,788 [0.537, 0.960]
VarScanS-2.4.2 par1	2,823 [0.807, 0.866]	2,757 [0.788, 0.964]	2,666 [0.762, 0.977]	2,558 [0.731, 0.980]	2,372 [0.678, 0.983]	2,185 [0.625, 0.984]	1,854 [0.530, 0.986]	1,339 [0.383, 0.988]	236 [0.067, 0.983]	0 [0.000, 0.000]	18,790 [0.537, 0.960]
VarScanS-2.4.2 par2	2,821 [0.806, 0.866]	2,757 [0.788, 0.964]	2,666 [0.762, 0.977]	2,558 [0.731, 0.980]	2,372 [0.678, 0.983]	2,185 [0.625, 0.984]	1,854 [0.530, 0.986]	1,339 [0.383, 0.988]	236 [0.067, 0.983]	0 [0.000, 0.000]	18,788 [0.537, 0.960]
VarScanS-2.4.2 par3	2,816 [0.805, 0.867]	2,757 [0.788, 0.964]	2,666 [0.762, 0.977]	2,558 [0.731, 0.980]	2,372 [0.678, 0.983]	2,185 [0.625, 0.984]	1,854 [0.530, 0.986]	1,339 [0.383, 0.988]	236 [0.067, 0.983]	0 [0.000, 0.000]	18,783 [0.537, 0.960]
VarScanS-2.4.2 par4	2,821 [0.806, 0.866]	2,757 [0.788, 0.964]	2,666 [0.762, 0.977]	2,558 [0.731, 0.980]	2,372 [0.678, 0.983]	2,185 [0.625, 0.984]	1,854 [0.530, 0.986]	1,339 [0.383, 0.988]	236 [0.067, 0.983]	0 [0.000, 0.000]	18,788 [0.537, 0.960]
VarScanS-2.4.2 par5	2,821 [0.806, 0.866]	2,757 [0.788, 0.964]	2,666 [0.762, 0.977]	2,558 [0.731, 0.980]	2,372 [0.678, 0.983]	2,185 [0.625, 0.984]	1,854 [0.530, 0.986]	1,339 [0.383, 0.988]	236 [0.067, 0.983]	0 [0.000, 0.000]	18,788 [0.537, 0.960]
VarScanS-2.4.2 par6	3,243 [0.927, 0.818]	3,213 [0.919, 0.875]	3,185 [0.911, 0.921]	3,150 [0.901, 0.955]	3,117 [0.891, 0.969]	3,048 [0.871, 0.976]	2,945 [0.842, 0.976]	2,780 [0.795, 0.980]	2,456 [0.702, 0.985]	1,508 [0.431, 0.986]	28,645 [0.819, 0.936]
VarScanS-2.4.2 par7	3,148 [0.900, 0.846]	3,105 [0.888, 0.925]	3,044 [0.870, 0.961]	2,998 [0.857, 0.973]	2,910 [0.832, 0.976]	2,801 [0.801, 0.980]	2,650 [0.758, 0.981]	2,371 [0.678, 0.984]	1,855 [0.530, 0.986]	311 [0.089, 0.994]	25,193 [0.720, 0.952]
VarScanS-2.4.2 par8	3,029 [0.866, 0.858]	2,952 [0.844, 0.948]	2,882 [0.824, 0.971]	2,816 [0.805, 0.977]	2,704 [0.773, 0.979]	2,550 [0.729, 0.982]	2,333 [0.667, 0.983]	1,986 [0.568, 0.987]	1,197 [0.342, 0.988]	3 [0.001, 0.750]	22,452 [0.642, 0.957]
VarScanS-2.4.2 par9	0 [0.000, 0.000]	0 [0.000, 0.000]	0 [0.000, 0.000]	0 [0.000, 0.000]	0 [0.000, 0.000]	0 [0.000, 0.000]	0 [0.000, 0.000]	0 [0.000, 0.000]	0 [0.000, 0.000]	0 [0.000, 0.000]	0 [0.000, 0.000]
