# Supplementary material for: Comprehensive benchmarking of SNV callers for highly admixed tumor data
Source: PLoS One. 2017 Oct 11;12(10):e0186175. doi: 10.1371/journal.pone.0186175 (PMC5636151; doi:10.1371/journal.pone.0186175)
Supplement: S3 File — Contains the evaluation of SNV calls per caller and parameter set combination. (ZIP) [file pone.0186175.s004.zip › S3_file/prc_panel_tumor_callers_germline_variants.txt]

Caller	0	1	2	3	4	5	6	7	8	9	All
Atlas2T-1.4.3 par0	1,712 [0.721, 0.728]	1,711 [0.720, 0.787]	1,711 [0.720, 0.842]	1,711 [0.720, 0.901]	1,709 [0.719, 0.936]	1,710 [0.720, 0.945]	1,714 [0.721, 0.949]	1,714 [0.721, 0.952]	1,708 [0.719, 0.958]	1,713 [0.721, 0.973]	17,113 [0.720, 0.889]
Atlas2T-1.4.3 par1	1,712 [0.721, 0.727]	1,711 [0.720, 0.787]	1,711 [0.720, 0.842]	1,711 [0.720, 0.901]	1,709 [0.719, 0.936]	1,710 [0.720, 0.945]	1,714 [0.721, 0.949]	1,714 [0.721, 0.952]	1,708 [0.719, 0.958]	1,713 [0.721, 0.973]	17,113 [0.720, 0.889]
Atlas2T-1.4.3 par2	1,712 [0.721, 0.732]	1,711 [0.720, 0.787]	1,710 [0.720, 0.842]	1,711 [0.720, 0.901]	1,709 [0.719, 0.936]	1,709 [0.719, 0.945]	1,712 [0.721, 0.949]	1,714 [0.721, 0.953]	1,708 [0.719, 0.958]	1,712 [0.721, 0.973]	17,108 [0.720, 0.890]
Atlas2T-1.4.3 par3	1,707 [0.718, 0.821]	1,707 [0.718, 0.790]	1,706 [0.718, 0.842]	1,707 [0.718, 0.901]	1,705 [0.718, 0.937]	1,706 [0.718, 0.945]	1,709 [0.719, 0.949]	1,710 [0.720, 0.953]	1,704 [0.717, 0.958]	1,708 [0.719, 0.973]	17,069 [0.718, 0.903]
Atlas2T-1.4.3 par4	1,722 [0.725, 0.728]	1,723 [0.725, 0.787]	1,719 [0.723, 0.841]	1,721 [0.724, 0.900]	1,722 [0.725, 0.934]	1,719 [0.723, 0.945]	1,722 [0.725, 0.948]	1,721 [0.724, 0.951]	1,720 [0.724, 0.958]	1,720 [0.724, 0.972]	17,209 [0.724, 0.889]
Atlas2T-1.4.3 par5	1,712 [0.721, 0.728]	1,711 [0.720, 0.787]	1,711 [0.720, 0.842]	1,711 [0.720, 0.901]	1,709 [0.719, 0.936]	1,710 [0.720, 0.945]	1,714 [0.721, 0.949]	1,714 [0.721, 0.952]	1,708 [0.719, 0.958]	1,713 [0.721, 0.973]	17,113 [0.720, 0.889]
FreeBayesT-20160623 par0	2,327 [0.979, 0.330]	2,330 [0.981, 0.347]	2,331 [0.981, 0.349]	2,336 [0.983, 0.367]	2,333 [0.982, 0.372]	2,332 [0.981, 0.391]	2,343 [0.986, 0.411]	2,341 [0.985, 0.426]	2,343 [0.986, 0.462]	2,341 [0.985, 0.494]	23,357 [0.983, 0.389]
FreeBayesT-20160623 par1	2,327 [0.979, 0.330]	2,330 [0.981, 0.347]	2,331 [0.981, 0.349]	2,336 [0.983, 0.367]	2,333 [0.982, 0.372]	2,332 [0.981, 0.391]	2,343 [0.986, 0.411]	2,341 [0.985, 0.426]	2,343 [0.986, 0.462]	2,341 [0.985, 0.494]	23,357 [0.983, 0.389]
FreeBayesT-20160623 par2	2,323 [0.978, 0.329]	2,325 [0.979, 0.347]	2,327 [0.979, 0.348]	2,332 [0.981, 0.367]	2,329 [0.980, 0.371]	2,329 [0.980, 0.391]	2,341 [0.985, 0.411]	2,337 [0.984, 0.426]	2,339 [0.984, 0.462]	2,338 [0.984, 0.493]	23,320 [0.981, 0.389]
FreeBayesT-20160623 par3	2,330 [0.981, 0.486]	2,327 [0.979, 0.506]	2,332 [0.981, 0.508]	2,335 [0.983, 0.548]	2,329 [0.980, 0.553]	2,332 [0.981, 0.570]	2,336 [0.983, 0.591]	2,336 [0.983, 0.599]	2,336 [0.983, 0.624]	2,340 [0.985, 0.643]	23,333 [0.982, 0.559]
FreeBayesT-20160623 par4	2,331 [0.981, 0.605]	2,326 [0.979, 0.627]	2,329 [0.980, 0.624]	2,333 [0.982, 0.655]	2,328 [0.980, 0.668]	2,330 [0.981, 0.692]	2,335 [0.983, 0.698]	2,334 [0.982, 0.708]	2,334 [0.982, 0.730]	2,338 [0.984, 0.744]	23,318 [0.981, 0.672]
FreeBayesT-20160623 par5	2,333 [0.982, 0.907]	2,333 [0.982, 0.913]	2,330 [0.981, 0.907]	2,333 [0.982, 0.919]	2,331 [0.981, 0.918]	2,331 [0.981, 0.920]	2,333 [0.982, 0.934]	2,333 [0.982, 0.928]	2,331 [0.981, 0.934]	2,335 [0.983, 0.939]	23,323 [0.982, 0.922]
FreeBayesT-20160623 par6	2,327 [0.979, 0.329]	2,330 [0.981, 0.347]	2,331 [0.981, 0.348]	2,336 [0.983, 0.367]	2,333 [0.982, 0.372]	2,332 [0.981, 0.391]	2,343 [0.986, 0.411]	2,341 [0.985, 0.426]	2,343 [0.986, 0.462]	2,341 [0.985, 0.494]	23,357 [0.983, 0.389]
FreeBayesT-20160623 par7	2,327 [0.979, 0.332]	2,330 [0.981, 0.349]	2,331 [0.981, 0.350]	2,336 [0.983, 0.369]	2,333 [0.982, 0.374]	2,332 [0.981, 0.394]	2,343 [0.986, 0.413]	2,341 [0.985, 0.429]	2,343 [0.986, 0.466]	2,341 [0.985, 0.497]	23,357 [0.983, 0.391]
FreeBayesT-20160623 par8	2,331 [0.981, 0.605]	2,325 [0.979, 0.628]	2,329 [0.980, 0.625]	2,333 [0.982, 0.655]	2,328 [0.980, 0.669]	2,330 [0.981, 0.692]	2,335 [0.983, 0.698]	2,334 [0.982, 0.709]	2,334 [0.982, 0.731]	2,338 [0.984, 0.744]	23,317 [0.981, 0.673]
HaplotypeCallerT-3.6 par0	2,358 [0.992, 0.954]	2,359 [0.993, 0.954]	2,359 [0.993, 0.956]	2,357 [0.992, 0.957]	2,359 [0.993, 0.961]	2,357 [0.992, 0.959]	2,359 [0.993, 0.963]	2,359 [0.993, 0.964]	2,359 [0.993, 0.969]	2,359 [0.993, 0.977]	23,585 [0.993, 0.961]
HaplotypeCallerT-3.6 par1	818 [0.344, 0.954]	799 [0.336, 0.956]	805 [0.339, 0.959]	810 [0.341, 0.961]	820 [0.345, 0.961]	834 [0.351, 0.959]	838 [0.353, 0.963]	870 [0.366, 0.971]	916 [0.386, 0.958]	0 [0.000, 0.000]	7,510 [0.316, 0.960]
HaplotypeCallerT-3.6 par2	2,358 [0.992, 0.953]	2,359 [0.993, 0.954]	2,359 [0.993, 0.955]	2,359 [0.993, 0.957]	2,359 [0.993, 0.961]	2,356 [0.992, 0.959]	2,359 [0.993, 0.963]	2,359 [0.993, 0.964]	2,358 [0.992, 0.969]	2,359 [0.993, 0.977]	23,585 [0.993, 0.961]
HaplotypeCallerT-3.6 par3	2,356 [0.992, 0.954]	2,358 [0.992, 0.954]	2,358 [0.992, 0.956]	2,358 [0.992, 0.958]	2,358 [0.992, 0.960]	2,356 [0.992, 0.959]	2,358 [0.992, 0.963]	2,358 [0.992, 0.964]	2,358 [0.992, 0.969]	2,358 [0.992, 0.976]	23,576 [0.992, 0.961]
HaplotypeCallerT-3.6 par4	2,359 [0.993, 0.954]	2,360 [0.993, 0.954]	2,359 [0.993, 0.955]	2,357 [0.992, 0.958]	2,360 [0.993, 0.960]	2,357 [0.992, 0.959]	2,359 [0.993, 0.963]	2,359 [0.993, 0.964]	2,359 [0.993, 0.969]	2,359 [0.993, 0.977]	23,588 [0.993, 0.961]
LoFreqStarT-2.1.2 par0	2,344 [0.987, 0.752]	2,346 [0.987, 0.751]	2,347 [0.988, 0.750]	2,348 [0.988, 0.747]	2,347 [0.988, 0.748]	2,347 [0.988, 0.742]	2,348 [0.988, 0.744]	2,347 [0.988, 0.747]	2,347 [0.988, 0.746]	2,347 [0.988, 0.749]	23,468 [0.988, 0.748]
LoFreqStarT-2.1.2 par1	2,344 [0.987, 0.752]	2,346 [0.987, 0.751]	2,347 [0.988, 0.750]	2,348 [0.988, 0.747]	2,347 [0.988, 0.748]	2,347 [0.988, 0.742]	2,348 [0.988, 0.744]	2,347 [0.988, 0.747]	2,347 [0.988, 0.746]	2,347 [0.988, 0.749]	23,468 [0.988, 0.748]
LoFreqStarT-2.1.2 par2	2,344 [0.987, 0.752]	2,346 [0.987, 0.751]	2,347 [0.988, 0.750]	2,348 [0.988, 0.747]	2,347 [0.988, 0.748]	2,347 [0.988, 0.742]	2,348 [0.988, 0.744]	2,347 [0.988, 0.747]	2,347 [0.988, 0.746]	2,347 [0.988, 0.749]	23,468 [0.988, 0.748]
LoFreqStarT-2.1.2 par3	2,343 [0.986, 0.752]	2,346 [0.987, 0.751]	2,347 [0.988, 0.750]	2,348 [0.988, 0.747]	2,347 [0.988, 0.748]	2,347 [0.988, 0.742]	2,348 [0.988, 0.743]	2,347 [0.988, 0.747]	2,347 [0.988, 0.745]	2,347 [0.988, 0.749]	23,467 [0.988, 0.747]
LoFreqStarT-2.1.2 par4	2,344 [0.987, 0.752]	2,346 [0.987, 0.751]	2,347 [0.988, 0.750]	2,348 [0.988, 0.747]	2,347 [0.988, 0.748]	2,347 [0.988, 0.742]	2,348 [0.988, 0.744]	2,347 [0.988, 0.747]	2,347 [0.988, 0.746]	2,347 [0.988, 0.749]	23,468 [0.988, 0.748]
LoFreqStarT-2.1.2 par5	2,344 [0.987, 0.754]	2,346 [0.987, 0.753]	2,347 [0.988, 0.752]	2,348 [0.988, 0.750]	2,347 [0.988, 0.750]	2,347 [0.988, 0.743]	2,348 [0.988, 0.745]	2,347 [0.988, 0.748]	2,347 [0.988, 0.748]	2,347 [0.988, 0.750]	23,468 [0.988, 0.749]
LoFreqStarT-2.1.2 par6	2,344 [0.987, 0.807]	2,346 [0.987, 0.809]	2,347 [0.988, 0.810]	2,348 [0.988, 0.811]	2,347 [0.988, 0.808]	2,347 [0.988, 0.803]	2,348 [0.988, 0.806]	2,347 [0.988, 0.810]	2,347 [0.988, 0.807]	2,347 [0.988, 0.808]	23,468 [0.988, 0.808]
LoFreqStarT-2.1.2 par7	2,344 [0.987, 0.931]	2,346 [0.987, 0.929]	2,347 [0.988, 0.930]	2,348 [0.988, 0.935]	2,347 [0.988, 0.927]	2,347 [0.988, 0.925]	2,348 [0.988, 0.929]	2,347 [0.988, 0.935]	2,347 [0.988, 0.938]	2,347 [0.988, 0.944]	23,468 [0.988, 0.932]
LoFreqStarT-2.1.2 par8	2,344 [0.987, 0.945]	2,346 [0.987, 0.942]	2,347 [0.988, 0.941]	2,348 [0.988, 0.943]	2,347 [0.988, 0.935]	2,347 [0.988, 0.933]	2,348 [0.988, 0.941]	2,347 [0.988, 0.943]	2,347 [0.988, 0.946]	2,347 [0.988, 0.953]	23,468 [0.988, 0.942]
LoFreqStarT-2.1.2 par9	2,344 [0.987, 0.752]	2,346 [0.987, 0.751]	2,347 [0.988, 0.750]	2,348 [0.988, 0.747]	2,347 [0.988, 0.748]	2,347 [0.988, 0.742]	2,348 [0.988, 0.744]	2,347 [0.988, 0.747]	2,347 [0.988, 0.746]	2,347 [0.988, 0.749]	23,468 [0.988, 0.748]
LoFreqStarT-2.1.2 par10	2,344 [0.987, 0.752]	2,346 [0.987, 0.753]	2,347 [0.988, 0.753]	2,348 [0.988, 0.747]	2,347 [0.988, 0.748]	2,347 [0.988, 0.742]	2,348 [0.988, 0.744]	2,347 [0.988, 0.748]	2,347 [0.988, 0.746]	2,347 [0.988, 0.749]	23,468 [0.988, 0.748]
LoFreqStarT-2.1.2 par11	2,344 [0.987, 0.815]	2,346 [0.987, 0.820]	2,347 [0.988, 0.818]	2,348 [0.988, 0.823]	2,347 [0.988, 0.820]	2,347 [0.988, 0.816]	2,348 [0.988, 0.810]	2,347 [0.988, 0.816]	2,347 [0.988, 0.816]	2,347 [0.988, 0.820]	23,468 [0.988, 0.817]
SAMToolsT-1.3.1 par0	2,364 [0.995, 0.959]	2,364 [0.995, 0.961]	2,366 [0.996, 0.961]	2,366 [0.996, 0.964]	2,365 [0.995, 0.966]	2,366 [0.996, 0.968]	2,366 [0.996, 0.968]	2,366 [0.996, 0.973]	2,366 [0.996, 0.975]	2,368 [0.997, 0.978]	23,657 [0.996, 0.967]
SAMToolsT-1.3.1 par1	2,364 [0.995, 0.959]	2,364 [0.995, 0.961]	2,366 [0.996, 0.961]	2,366 [0.996, 0.964]	2,365 [0.995, 0.966]	2,366 [0.996, 0.968]	2,366 [0.996, 0.968]	2,366 [0.996, 0.973]	2,366 [0.996, 0.975]	2,368 [0.997, 0.978]	23,657 [0.996, 0.967]
SAMToolsT-1.3.1 par2	2,364 [0.995, 0.955]	2,365 [0.996, 0.959]	2,366 [0.996, 0.961]	2,366 [0.996, 0.964]	2,365 [0.995, 0.966]	2,366 [0.996, 0.967]	2,365 [0.995, 0.968]	2,365 [0.995, 0.972]	2,366 [0.996, 0.975]	2,367 [0.996, 0.977]	23,655 [0.996, 0.967]
SAMToolsT-1.3.1 par3	2,363 [0.995, 0.958]	2,364 [0.995, 0.961]	2,366 [0.996, 0.960]	2,366 [0.996, 0.964]	2,366 [0.996, 0.965]	2,366 [0.996, 0.967]	2,366 [0.996, 0.969]	2,366 [0.996, 0.972]	2,366 [0.996, 0.974]	2,368 [0.997, 0.978]	23,657 [0.996, 0.967]
SAMToolsT-1.3.1 par4	2,363 [0.995, 0.960]	2,364 [0.995, 0.961]	2,366 [0.996, 0.961]	2,366 [0.996, 0.965]	2,365 [0.995, 0.966]	2,366 [0.996, 0.968]	2,366 [0.996, 0.969]	2,366 [0.996, 0.973]	2,366 [0.996, 0.975]	2,367 [0.996, 0.979]	23,655 [0.996, 0.968]
SAMToolsT-1.3.1 par5	2,362 [0.994, 0.962]	2,363 [0.995, 0.962]	2,366 [0.996, 0.961]	2,366 [0.996, 0.965]	2,364 [0.995, 0.967]	2,366 [0.996, 0.968]	2,365 [0.995, 0.969]	2,366 [0.996, 0.973]	2,366 [0.996, 0.976]	2,367 [0.996, 0.979]	23,651 [0.995, 0.968]
SAMToolsT-1.3.1 par6	2,364 [0.995, 0.959]	2,364 [0.995, 0.961]	2,366 [0.996, 0.961]	2,366 [0.996, 0.964]	2,365 [0.995, 0.966]	2,366 [0.996, 0.968]	2,366 [0.996, 0.968]	2,366 [0.996, 0.973]	2,366 [0.996, 0.975]	2,368 [0.997, 0.978]	23,657 [0.996, 0.967]
SAMToolsT-1.3.1 par7	2,364 [0.995, 0.960]	2,364 [0.995, 0.961]	2,366 [0.996, 0.962]	2,366 [0.996, 0.965]	2,365 [0.995, 0.966]	2,366 [0.996, 0.968]	2,366 [0.996, 0.970]	2,366 [0.996, 0.973]	2,366 [0.996, 0.975]	2,368 [0.997, 0.979]	23,657 [0.996, 0.968]
SNVMix2T-0.12.2 par0	2,346 [0.987, 0.871]	2,351 [0.989, 0.954]	2,346 [0.987, 0.961]	2,348 [0.988, 0.965]	2,348 [0.988, 0.967]	2,349 [0.989, 0.970]	2,350 [0.989, 0.972]	2,350 [0.989, 0.976]	2,348 [0.988, 0.975]	2,349 [0.989, 0.975]	23,485 [0.988, 0.958]
SNVMix2T-0.12.2 par1	2,345 [0.987, 0.847]	2,350 [0.989, 0.952]	2,346 [0.987, 0.961]	2,347 [0.988, 0.965]	2,348 [0.988, 0.967]	2,349 [0.989, 0.970]	2,349 [0.989, 0.973]	2,350 [0.989, 0.976]	2,347 [0.988, 0.975]	2,348 [0.988, 0.975]	23,479 [0.988, 0.955]
SNVMix2T-0.12.2 par2	2,346 [0.987, 0.870]	2,351 [0.989, 0.953]	2,346 [0.987, 0.961]	2,349 [0.989, 0.965]	2,348 [0.988, 0.966]	2,349 [0.989, 0.970]	2,350 [0.989, 0.972]	2,350 [0.989, 0.976]	2,348 [0.988, 0.975]	2,349 [0.989, 0.975]	23,486 [0.988, 0.957]
SNVMix2T-0.12.2 par3	2,346 [0.987, 0.871]	2,351 [0.989, 0.954]	2,346 [0.987, 0.961]	2,349 [0.989, 0.965]	2,348 [0.988, 0.967]	2,349 [0.989, 0.970]	2,350 [0.989, 0.972]	2,350 [0.989, 0.976]	2,348 [0.988, 0.975]	2,349 [0.989, 0.975]	23,486 [0.988, 0.958]
SNVMix2T-0.12.2 par4	2,346 [0.987, 0.879]	2,353 [0.990, 0.953]	2,346 [0.987, 0.960]	2,347 [0.988, 0.964]	2,348 [0.988, 0.967]	2,349 [0.989, 0.969]	2,350 [0.989, 0.972]	2,350 [0.989, 0.976]	2,348 [0.988, 0.976]	2,349 [0.989, 0.975]	23,486 [0.988, 0.958]
SNVMix2T-0.12.2 par5	2,346 [0.987, 0.871]	2,351 [0.989, 0.953]	2,346 [0.987, 0.960]	2,348 [0.988, 0.965]	2,348 [0.988, 0.967]	2,349 [0.989, 0.970]	2,350 [0.989, 0.972]	2,350 [0.989, 0.976]	2,348 [0.988, 0.975]	2,349 [0.989, 0.975]	23,485 [0.988, 0.957]
SNVMix2T-0.12.2 par6	2,346 [0.987, 0.871]	2,351 [0.989, 0.954]	2,346 [0.987, 0.961]	2,348 [0.988, 0.965]	2,348 [0.988, 0.967]	2,349 [0.989, 0.970]	2,350 [0.989, 0.972]	2,350 [0.989, 0.976]	2,348 [0.988, 0.975]	2,349 [0.989, 0.975]	23,485 [0.988, 0.958]
SNVSnifferT-2.0.4 par0	2,328 [0.980, 0.975]	2,328 [0.980, 0.975]	2,328 [0.980, 0.975]	2,328 [0.980, 0.975]	2,328 [0.980, 0.975]	2,328 [0.980, 0.975]	2,328 [0.980, 0.975]	2,328 [0.980, 0.975]	2,328 [0.980, 0.975]	2,328 [0.980, 0.975]	23,280 [0.980, 0.975]
SNVSnifferT-2.0.4 par1	2,328 [0.980, 0.975]	2,328 [0.980, 0.975]	2,328 [0.980, 0.975]	2,328 [0.980, 0.975]	2,328 [0.980, 0.975]	2,328 [0.980, 0.975]	2,328 [0.980, 0.975]	2,328 [0.980, 0.975]	2,328 [0.980, 0.975]	2,328 [0.980, 0.975]	23,280 [0.980, 0.975]
SNVSnifferT-2.0.4 par2	2,328 [0.980, 0.975]	2,328 [0.980, 0.975]	2,328 [0.980, 0.975]	2,328 [0.980, 0.975]	2,328 [0.980, 0.975]	2,328 [0.980, 0.975]	2,328 [0.980, 0.975]	2,328 [0.980, 0.975]	2,328 [0.980, 0.975]	2,328 [0.980, 0.975]	23,280 [0.980, 0.975]
SNVSnifferT-2.0.4 par3	2,324 [0.978, 0.975]	2,324 [0.978, 0.975]	2,324 [0.978, 0.975]	2,324 [0.978, 0.975]	2,324 [0.978, 0.975]	2,324 [0.978, 0.975]	2,324 [0.978, 0.975]	2,324 [0.978, 0.975]	2,324 [0.978, 0.975]	2,324 [0.978, 0.975]	23,240 [0.978, 0.975]
SNVSnifferT-2.0.4 par4	2,328 [0.980, 0.975]	2,328 [0.980, 0.975]	2,328 [0.980, 0.975]	2,328 [0.980, 0.975]	2,328 [0.980, 0.975]	2,328 [0.980, 0.975]	2,328 [0.980, 0.975]	2,328 [0.980, 0.975]	2,328 [0.980, 0.975]	2,328 [0.980, 0.975]	23,280 [0.980, 0.975]
SNVSnifferT-2.0.4 par5	2,334 [0.982, 0.975]	2,334 [0.982, 0.975]	2,334 [0.982, 0.975]	2,334 [0.982, 0.975]	2,334 [0.982, 0.975]	2,334 [0.982, 0.975]	2,334 [0.982, 0.975]	2,334 [0.982, 0.975]	2,334 [0.982, 0.975]	2,334 [0.982, 0.975]	23,340 [0.982, 0.975]
SNVSnifferT-2.0.4 par6	1,051 [0.443, 0.982]	1,051 [0.443, 0.982]	1,051 [0.443, 0.982]	1,051 [0.443, 0.982]	1,051 [0.443, 0.982]	1,051 [0.443, 0.982]	1,051 [0.443, 0.982]	1,051 [0.443, 0.982]	1,051 [0.443, 0.982]	1,051 [0.443, 0.982]	10,510 [0.443, 0.982]
SNVSnifferT-2.0.4 par7	1,030 [0.434, 0.981]	1,030 [0.434, 0.981]	1,030 [0.434, 0.981]	1,030 [0.434, 0.981]	1,030 [0.434, 0.981]	1,030 [0.434, 0.981]	1,030 [0.434, 0.981]	1,030 [0.434, 0.981]	1,030 [0.434, 0.981]	1,030 [0.434, 0.981]	10,300 [0.434, 0.981]
SNVSnifferT-2.0.4 par8	940 [0.396, 0.982]	940 [0.396, 0.982]	940 [0.396, 0.982]	940 [0.396, 0.982]	940 [0.396, 0.982]	940 [0.396, 0.982]	940 [0.396, 0.982]	940 [0.396, 0.982]	940 [0.396, 0.982]	940 [0.396, 0.982]	9,400 [0.396, 0.982]
SNVSnifferT-2.0.4 par9	2,320 [0.976, 0.977]	2,320 [0.976, 0.977]	2,320 [0.976, 0.977]	2,320 [0.976, 0.977]	2,320 [0.976, 0.977]	2,320 [0.976, 0.977]	2,320 [0.976, 0.977]	2,320 [0.976, 0.977]	2,320 [0.976, 0.977]	2,320 [0.976, 0.977]	23,200 [0.976, 0.977]
SNVSnifferT-2.0.4 par10	0 [0.000, 0.000]	0 [0.000, 0.000]	0 [0.000, 0.000]	0 [0.000, 0.000]	0 [0.000, 0.000]	0 [0.000, 0.000]	0 [0.000, 0.000]	0 [0.000, 0.000]	0 [0.000, 0.000]	0 [0.000, 0.000]	0 [0.000, 0.000]
SNVSnifferT-2.0.4 par11	2,328 [0.980, 0.975]	2,328 [0.980, 0.975]	2,328 [0.980, 0.975]	2,328 [0.980, 0.975]	2,328 [0.980, 0.975]	2,328 [0.980, 0.975]	2,328 [0.980, 0.975]	2,328 [0.980, 0.975]	2,328 [0.980, 0.975]	2,328 [0.980, 0.975]	23,280 [0.980, 0.975]
SNVSnifferT-2.0.4 par12	2,337 [0.984, 0.975]	2,337 [0.984, 0.975]	2,337 [0.984, 0.975]	2,337 [0.984, 0.975]	2,337 [0.984, 0.975]	2,337 [0.984, 0.975]	2,337 [0.984, 0.975]	2,337 [0.984, 0.975]	2,337 [0.984, 0.975]	2,337 [0.984, 0.975]	23,370 [0.984, 0.975]
UnifiedGenotyperT-3.6 par0	2,354 [0.991, 0.957]	2,354 [0.991, 0.957]	2,352 [0.990, 0.958]	2,354 [0.991, 0.959]	2,354 [0.991, 0.959]	2,352 [0.990, 0.961]	2,354 [0.991, 0.966]	2,353 [0.990, 0.963]	2,354 [0.991, 0.968]	2,356 [0.992, 0.973]	23,537 [0.991, 0.962]
UnifiedGenotyperT-3.6 par1	2,354 [0.991, 0.953]	2,354 [0.991, 0.955]	2,352 [0.990, 0.957]	2,354 [0.991, 0.959]	2,354 [0.991, 0.959]	2,352 [0.990, 0.961]	2,354 [0.991, 0.963]	2,353 [0.990, 0.964]	2,354 [0.991, 0.966]	2,356 [0.992, 0.972]	23,537 [0.991, 0.961]
UnifiedGenotyperT-3.6 par2	2,354 [0.991, 0.952]	2,354 [0.991, 0.944]	2,352 [0.990, 0.948]	2,354 [0.991, 0.960]	2,354 [0.991, 0.960]	2,352 [0.990, 0.953]	2,354 [0.991, 0.953]	2,354 [0.991, 0.949]	2,354 [0.991, 0.957]	2,356 [0.992, 0.959]	23,538 [0.991, 0.953]
UnifiedGenotyperT-3.6 par3	2,354 [0.991, 0.956]	2,354 [0.991, 0.957]	2,352 [0.990, 0.958]	2,354 [0.991, 0.958]	2,354 [0.991, 0.959]	2,352 [0.990, 0.961]	2,354 [0.991, 0.966]	2,353 [0.990, 0.963]	2,354 [0.991, 0.968]	2,356 [0.992, 0.974]	23,537 [0.991, 0.962]
UnifiedGenotyperT-3.6 par4	2,354 [0.991, 0.957]	2,354 [0.991, 0.957]	2,353 [0.990, 0.959]	2,354 [0.991, 0.958]	2,354 [0.991, 0.959]	2,352 [0.990, 0.962]	2,354 [0.991, 0.966]	2,353 [0.990, 0.963]	2,354 [0.991, 0.968]	2,356 [0.992, 0.974]	23,538 [0.991, 0.962]
UnifiedGenotyperT-3.6 par5	2,354 [0.991, 0.957]	2,354 [0.991, 0.957]	2,354 [0.991, 0.958]	2,354 [0.991, 0.958]	2,354 [0.991, 0.960]	2,352 [0.990, 0.963]	2,354 [0.991, 0.965]	2,353 [0.990, 0.963]	2,354 [0.991, 0.968]	2,356 [0.992, 0.974]	23,539 [0.991, 0.962]
UnifiedGenotyperT-3.6 par6	2,354 [0.991, 0.955]	2,354 [0.991, 0.957]	2,354 [0.991, 0.958]	2,354 [0.991, 0.958]	2,354 [0.991, 0.959]	2,352 [0.990, 0.961]	2,354 [0.991, 0.966]	2,353 [0.990, 0.963]	2,354 [0.991, 0.968]	2,356 [0.992, 0.973]	23,539 [0.991, 0.962]
VarDictT-1.4.6 par0	2,347 [0.988, 0.946]	2,350 [0.989, 0.946]	2,351 [0.989, 0.946]	2,351 [0.989, 0.952]	2,352 [0.990, 0.950]	2,352 [0.990, 0.952]	2,352 [0.990, 0.951]	2,356 [0.992, 0.959]	2,354 [0.991, 0.963]	2,354 [0.991, 0.971]	23,519 [0.990, 0.954]
VarDictT-1.4.6 par1	2,344 [0.987, 0.919]	2,348 [0.988, 0.924]	2,352 [0.990, 0.920]	2,347 [0.988, 0.924]	2,350 [0.989, 0.928]	2,351 [0.989, 0.929]	2,351 [0.989, 0.934]	2,353 [0.990, 0.931]	2,353 [0.990, 0.937]	2,351 [0.989, 0.940]	23,500 [0.989, 0.929]
VarDictT-1.4.6 par2	2,348 [0.988, 0.940]	2,349 [0.989, 0.945]	2,352 [0.990, 0.946]	2,349 [0.989, 0.950]	2,350 [0.989, 0.951]	2,353 [0.990, 0.953]	2,352 [0.990, 0.952]	2,355 [0.991, 0.959]	2,354 [0.991, 0.962]	2,353 [0.990, 0.971]	23,515 [0.990, 0.953]
VarDictT-1.4.6 par3	2,348 [0.988, 0.944]	2,350 [0.989, 0.945]	2,352 [0.990, 0.948]	2,350 [0.989, 0.951]	2,351 [0.989, 0.950]	2,352 [0.990, 0.953]	2,352 [0.990, 0.951]	2,356 [0.992, 0.959]	2,354 [0.991, 0.962]	2,355 [0.991, 0.971]	23,520 [0.990, 0.953]
VarDictT-1.4.6 par4	2,346 [0.987, 0.948]	2,351 [0.989, 0.948]	2,351 [0.989, 0.948]	2,353 [0.990, 0.953]	2,352 [0.990, 0.952]	2,353 [0.990, 0.953]	2,352 [0.990, 0.951]	2,356 [0.992, 0.958]	2,355 [0.991, 0.963]	2,355 [0.991, 0.971]	23,524 [0.990, 0.954]
VarDictT-1.4.6 par5	2,347 [0.988, 0.946]	2,350 [0.989, 0.946]	2,351 [0.989, 0.946]	2,351 [0.989, 0.952]	2,352 [0.990, 0.950]	2,352 [0.990, 0.952]	2,352 [0.990, 0.951]	2,356 [0.992, 0.959]	2,354 [0.991, 0.963]	2,354 [0.991, 0.971]	23,519 [0.990, 0.954]
VarDictT-1.4.6 par6	2,347 [0.988, 0.946]	2,350 [0.989, 0.947]	2,351 [0.989, 0.947]	2,351 [0.989, 0.953]	2,352 [0.990, 0.951]	2,352 [0.990, 0.953]	2,352 [0.990, 0.951]	2,356 [0.992, 0.959]	2,354 [0.991, 0.962]	2,354 [0.991, 0.971]	23,519 [0.990, 0.954]
VarDictT-1.4.6 par7	2,348 [0.988, 0.910]	2,351 [0.989, 0.921]	2,352 [0.990, 0.916]	2,352 [0.990, 0.922]	2,353 [0.990, 0.920]	2,354 [0.991, 0.929]	2,352 [0.990, 0.929]	2,356 [0.992, 0.933]	2,354 [0.991, 0.943]	2,355 [0.991, 0.944]	23,527 [0.990, 0.927]
VarScanT-2.4.2 par0	2,225 [0.936, 0.670]	2,229 [0.938, 0.707]	2,225 [0.936, 0.718]	2,221 [0.935, 0.734]	2,225 [0.936, 0.758]	2,227 [0.937, 0.787]	2,222 [0.935, 0.807]	2,225 [0.936, 0.828]	2,224 [0.936, 0.834]	2,225 [0.936, 0.844]	22,248 [0.936, 0.765]
VarScanT-2.4.2 par1	2,225 [0.936, 0.670]	2,229 [0.938, 0.707]	2,225 [0.936, 0.718]	2,221 [0.935, 0.734]	2,225 [0.936, 0.758]	2,227 [0.937, 0.787]	2,222 [0.935, 0.807]	2,225 [0.936, 0.828]	2,224 [0.936, 0.834]	2,225 [0.936, 0.844]	22,248 [0.936, 0.765]
VarScanT-2.4.2 par2	2,225 [0.936, 0.670]	2,229 [0.938, 0.707]	2,225 [0.936, 0.718]	2,221 [0.935, 0.734]	2,225 [0.936, 0.758]	2,227 [0.937, 0.787]	2,222 [0.935, 0.807]	2,225 [0.936, 0.828]	2,224 [0.936, 0.834]	2,225 [0.936, 0.844]	22,248 [0.936, 0.765]
VarScanT-2.4.2 par3	2,222 [0.935, 0.671]	2,224 [0.936, 0.707]	2,222 [0.935, 0.718]	2,218 [0.934, 0.734]	2,222 [0.935, 0.758]	2,225 [0.936, 0.787]	2,219 [0.934, 0.807]	2,222 [0.935, 0.828]	2,221 [0.935, 0.834]	2,222 [0.935, 0.844]	22,217 [0.935, 0.765]
VarScanT-2.4.2 par4	2,225 [0.936, 0.670]	2,229 [0.938, 0.707]	2,225 [0.936, 0.718]	2,221 [0.935, 0.734]	2,225 [0.936, 0.758]	2,227 [0.937, 0.787]	2,222 [0.935, 0.807]	2,225 [0.936, 0.828]	2,224 [0.936, 0.834]	2,225 [0.936, 0.844]	22,248 [0.936, 0.765]
VarScanT-2.4.2 par5	2,253 [0.948, 0.106]	2,268 [0.955, 0.107]	2,261 [0.952, 0.108]	2,260 [0.951, 0.109]	2,265 [0.953, 0.110]	2,258 [0.950, 0.109]	2,254 [0.949, 0.111]	2,260 [0.951, 0.112]	2,262 [0.952, 0.114]	2,258 [0.950, 0.115]	22,599 [0.951, 0.110]
VarScanT-2.4.2 par6	2,227 [0.937, 0.507]	2,229 [0.938, 0.529]	2,226 [0.937, 0.534]	2,220 [0.934, 0.547]	2,226 [0.937, 0.557]	2,228 [0.938, 0.573]	2,222 [0.935, 0.580]	2,225 [0.936, 0.598]	2,226 [0.937, 0.594]	2,227 [0.937, 0.605]	22,256 [0.937, 0.560]
VarScanT-2.4.2 par7	2,224 [0.936, 0.723]	2,225 [0.936, 0.771]	2,220 [0.934, 0.784]	2,219 [0.934, 0.803]	2,227 [0.937, 0.828]	2,226 [0.937, 0.863]	2,216 [0.933, 0.882]	2,224 [0.936, 0.901]	2,225 [0.936, 0.918]	2,225 [0.936, 0.927]	22,231 [0.936, 0.835]
VarScanT-2.4.2 par8	2,214 [0.932, 0.764]	2,215 [0.932, 0.818]	2,210 [0.930, 0.825]	2,212 [0.931, 0.846]	2,218 [0.934, 0.861]	2,222 [0.935, 0.890]	2,208 [0.929, 0.909]	2,217 [0.933, 0.922]	2,207 [0.929, 0.936]	2,216 [0.933, 0.943]	22,139 [0.932, 0.868]
VarScanT-2.4.2 par9	2,225 [0.936, 0.799]	2,229 [0.938, 0.852]	2,225 [0.936, 0.862]	2,221 [0.935, 0.877]	2,225 [0.936, 0.892]	2,227 [0.937, 0.913]	2,222 [0.935, 0.918]	2,225 [0.936, 0.930]	2,224 [0.936, 0.938]	2,225 [0.936, 0.946]	22,248 [0.936, 0.891]
