# Supplementary material for: Comprehensive benchmarking of SNV callers for highly admixed tumor data
Source: PLoS One. 2017 Oct 11;12(10):e0186175. doi: 10.1371/journal.pone.0186175 (PMC5636151; doi:10.1371/journal.pone.0186175)
Supplement: S3 File — Contains the evaluation of SNV calls per caller and parameter set combination. (ZIP) [file pone.0186175.s004.zip › S3_file/prc_panel_tumor_callers_somatic_variants.txt]

Caller	0	1	2	3	4	5	6	7	8	9	All
Atlas2T-1.4.3 par0	3,056 [0.874, 0.827]	3,018 [0.863, 0.867]	2,952 [0.844, 0.902]	2,903 [0.830, 0.939]	2,823 [0.807, 0.960]	2,706 [0.774, 0.964]	2,559 [0.732, 0.965]	2,297 [0.657, 0.964]	1,787 [0.511, 0.960]	313 [0.090, 0.869]	24,414 [0.698, 0.920]
Atlas2T-1.4.3 par1	3,059 [0.875, 0.827]	3,018 [0.863, 0.867]	2,952 [0.844, 0.902]	2,903 [0.830, 0.939]	2,823 [0.807, 0.960]	2,706 [0.774, 0.964]	2,559 [0.732, 0.965]	2,297 [0.657, 0.964]	1,787 [0.511, 0.960]	313 [0.090, 0.869]	24,417 [0.698, 0.920]
Atlas2T-1.4.3 par2	3,054 [0.873, 0.830]	3,018 [0.863, 0.867]	2,952 [0.844, 0.902]	2,903 [0.830, 0.939]	2,823 [0.807, 0.961]	2,706 [0.774, 0.964]	2,559 [0.732, 0.965]	2,297 [0.657, 0.964]	1,787 [0.511, 0.960]	313 [0.090, 0.869]	24,412 [0.698, 0.920]
Atlas2T-1.4.3 par3	3,049 [0.872, 0.892]	3,018 [0.863, 0.869]	2,952 [0.844, 0.902]	2,903 [0.830, 0.939]	2,823 [0.807, 0.961]	2,706 [0.774, 0.964]	2,559 [0.732, 0.965]	2,297 [0.657, 0.964]	1,787 [0.511, 0.960]	313 [0.090, 0.869]	24,407 [0.698, 0.930]
Atlas2T-1.4.3 par4	3,088 [0.883, 0.828]	3,047 [0.871, 0.868]	2,982 [0.853, 0.902]	2,932 [0.838, 0.939]	2,846 [0.814, 0.959]	2,730 [0.781, 0.964]	2,583 [0.739, 0.965]	2,316 [0.662, 0.963]	1,805 [0.516, 0.960]	319 [0.091, 0.867]	24,648 [0.705, 0.920]
Atlas2T-1.4.3 par5	3,056 [0.874, 0.827]	3,018 [0.863, 0.867]	2,952 [0.844, 0.902]	2,903 [0.830, 0.939]	2,823 [0.807, 0.960]	2,706 [0.774, 0.964]	2,559 [0.732, 0.965]	2,297 [0.657, 0.964]	1,787 [0.511, 0.960]	313 [0.090, 0.869]	24,414 [0.698, 0.920]
FreeBayesT-20160623 par0	2,915 [0.834, 0.381]	2,844 [0.813, 0.393]	2,798 [0.800, 0.391]	2,718 [0.777, 0.403]	2,609 [0.746, 0.398]	2,481 [0.709, 0.406]	2,285 [0.653, 0.405]	1,919 [0.549, 0.379]	1,123 [0.321, 0.292]	15 [0.004, 0.006]	21,707 [0.621, 0.372]
FreeBayesT-20160623 par1	2,914 [0.833, 0.381]	2,844 [0.813, 0.393]	2,798 [0.800, 0.391]	2,718 [0.777, 0.403]	2,609 [0.746, 0.398]	2,481 [0.709, 0.406]	2,285 [0.653, 0.405]	1,919 [0.549, 0.379]	1,123 [0.321, 0.292]	15 [0.004, 0.006]	21,706 [0.621, 0.372]
FreeBayesT-20160623 par2	2,912 [0.833, 0.381]	2,844 [0.813, 0.393]	2,798 [0.800, 0.391]	2,718 [0.777, 0.403]	2,609 [0.746, 0.398]	2,481 [0.709, 0.406]	2,285 [0.653, 0.405]	1,919 [0.549, 0.379]	1,123 [0.321, 0.292]	15 [0.004, 0.006]	21,704 [0.621, 0.372]
FreeBayesT-20160623 par3	2,930 [0.838, 0.543]	2,865 [0.819, 0.558]	2,813 [0.804, 0.555]	2,744 [0.785, 0.588]	2,640 [0.755, 0.584]	2,513 [0.719, 0.589]	2,322 [0.664, 0.590]	1,949 [0.557, 0.555]	1,169 [0.334, 0.454]	18 [0.005, 0.014]	21,963 [0.628, 0.544]
FreeBayesT-20160623 par4	2,937 [0.840, 0.658]	2,869 [0.820, 0.674]	2,816 [0.805, 0.667]	2,752 [0.787, 0.691]	2,653 [0.759, 0.696]	2,526 [0.722, 0.709]	2,329 [0.666, 0.697]	1,965 [0.562, 0.671]	1,200 [0.343, 0.582]	18 [0.005, 0.022]	22,065 [0.631, 0.660]
FreeBayesT-20160623 par5	2,956 [0.845, 0.925]	2,878 [0.823, 0.928]	2,835 [0.811, 0.923]	2,771 [0.792, 0.931]	2,667 [0.763, 0.928]	2,544 [0.727, 0.926]	2,349 [0.672, 0.934]	1,999 [0.572, 0.917]	1,244 [0.356, 0.882]	23 [0.007, 0.132]	22,266 [0.637, 0.918]
FreeBayesT-20160623 par6	2,915 [0.834, 0.381]	2,844 [0.813, 0.394]	2,798 [0.800, 0.391]	2,718 [0.777, 0.403]	2,609 [0.746, 0.399]	2,481 [0.709, 0.406]	2,285 [0.653, 0.405]	1,919 [0.549, 0.379]	1,123 [0.321, 0.292]	15 [0.004, 0.006]	21,707 [0.621, 0.372]
FreeBayesT-20160623 par7	2,916 [0.834, 0.383]	2,845 [0.814, 0.396]	2,799 [0.800, 0.393]	2,718 [0.777, 0.405]	2,608 [0.746, 0.400]	2,481 [0.709, 0.409]	2,285 [0.653, 0.407]	1,919 [0.549, 0.382]	1,122 [0.321, 0.295]	14 [0.004, 0.006]	21,707 [0.621, 0.374]
FreeBayesT-20160623 par8	2,937 [0.840, 0.659]	2,869 [0.820, 0.675]	2,816 [0.805, 0.669]	2,752 [0.787, 0.692]	2,653 [0.759, 0.697]	2,526 [0.722, 0.709]	2,327 [0.665, 0.698]	1,965 [0.562, 0.672]	1,200 [0.343, 0.583]	18 [0.005, 0.022]	22,063 [0.631, 0.661]
HaplotypeCallerT-3.6 par0	3,163 [0.904, 0.965]	3,140 [0.898, 0.965]	3,101 [0.887, 0.966]	3,071 [0.878, 0.967]	3,017 [0.863, 0.969]	2,913 [0.833, 0.967]	2,784 [0.796, 0.968]	2,577 [0.737, 0.967]	2,155 [0.616, 0.966]	889 [0.254, 0.941]	26,810 [0.767, 0.966]
HaplotypeCallerT-3.6 par1	1,401 [0.401, 0.973]	1,353 [0.387, 0.973]	1,341 [0.383, 0.975]	1,335 [0.382, 0.976]	1,331 [0.381, 0.976]	1,304 [0.373, 0.973]	1,286 [0.368, 0.976]	1,236 [0.353, 0.979]	1,147 [0.328, 0.966]	0 [0.000, 0.000]	11,734 [0.335, 0.974]
HaplotypeCallerT-3.6 par2	3,163 [0.904, 0.965]	3,141 [0.898, 0.965]	3,104 [0.888, 0.966]	3,073 [0.879, 0.967]	3,018 [0.863, 0.969]	2,915 [0.834, 0.967]	2,784 [0.796, 0.968]	2,578 [0.737, 0.967]	2,159 [0.617, 0.966]	896 [0.256, 0.941]	26,831 [0.767, 0.966]
HaplotypeCallerT-3.6 par3	3,156 [0.902, 0.965]	3,137 [0.897, 0.965]	3,101 [0.887, 0.966]	3,070 [0.878, 0.967]	3,014 [0.862, 0.969]	2,905 [0.831, 0.966]	2,777 [0.794, 0.968]	2,568 [0.734, 0.967]	2,146 [0.614, 0.966]	891 [0.255, 0.939]	26,765 [0.765, 0.966]
HaplotypeCallerT-3.6 par4	3,165 [0.905, 0.965]	3,143 [0.899, 0.965]	3,107 [0.888, 0.966]	3,077 [0.880, 0.967]	3,025 [0.865, 0.968]	2,920 [0.835, 0.966]	2,794 [0.799, 0.968]	2,593 [0.741, 0.967]	2,176 [0.622, 0.966]	940 [0.269, 0.944]	26,940 [0.770, 0.966]
LoFreqStarT-2.1.2 par0	3,274 [0.936, 0.809]	3,265 [0.934, 0.807]	3,258 [0.932, 0.806]	3,236 [0.925, 0.803]	3,240 [0.927, 0.804]	3,221 [0.921, 0.797]	3,208 [0.917, 0.799]	3,178 [0.909, 0.800]	3,111 [0.890, 0.796]	2,831 [0.810, 0.782]	31,822 [0.910, 0.801]
LoFreqStarT-2.1.2 par1	3,274 [0.936, 0.809]	3,265 [0.934, 0.807]	3,258 [0.932, 0.806]	3,236 [0.925, 0.803]	3,240 [0.927, 0.804]	3,221 [0.921, 0.797]	3,208 [0.917, 0.799]	3,178 [0.909, 0.800]	3,111 [0.890, 0.796]	2,831 [0.810, 0.782]	31,822 [0.910, 0.801]
LoFreqStarT-2.1.2 par2	3,274 [0.936, 0.809]	3,265 [0.934, 0.807]	3,258 [0.932, 0.806]	3,236 [0.925, 0.803]	3,240 [0.927, 0.804]	3,221 [0.921, 0.797]	3,208 [0.917, 0.799]	3,178 [0.909, 0.800]	3,111 [0.890, 0.796]	2,831 [0.810, 0.782]	31,822 [0.910, 0.801]
LoFreqStarT-2.1.2 par3	3,272 [0.936, 0.809]	3,265 [0.934, 0.807]	3,258 [0.932, 0.806]	3,236 [0.925, 0.803]	3,240 [0.927, 0.804]	3,221 [0.921, 0.797]	3,208 [0.917, 0.798]	3,178 [0.909, 0.800]	3,111 [0.890, 0.795]	2,831 [0.810, 0.782]	31,820 [0.910, 0.800]
LoFreqStarT-2.1.2 par4	3,274 [0.936, 0.809]	3,265 [0.934, 0.807]	3,258 [0.932, 0.806]	3,236 [0.925, 0.803]	3,240 [0.927, 0.804]	3,221 [0.921, 0.797]	3,208 [0.917, 0.799]	3,178 [0.909, 0.800]	3,111 [0.890, 0.796]	2,831 [0.810, 0.782]	31,822 [0.910, 0.801]
LoFreqStarT-2.1.2 par5	3,274 [0.936, 0.811]	3,265 [0.934, 0.810]	3,258 [0.932, 0.808]	3,236 [0.925, 0.805]	3,240 [0.927, 0.805]	3,221 [0.921, 0.799]	3,208 [0.917, 0.800]	3,178 [0.909, 0.801]	3,111 [0.890, 0.797]	2,831 [0.810, 0.784]	31,822 [0.910, 0.802]
LoFreqStarT-2.1.2 par6	3,274 [0.936, 0.854]	3,266 [0.934, 0.855]	3,260 [0.932, 0.855]	3,237 [0.926, 0.855]	3,242 [0.927, 0.853]	3,226 [0.923, 0.849]	3,215 [0.919, 0.850]	3,181 [0.910, 0.852]	3,123 [0.893, 0.848]	2,852 [0.816, 0.837]	31,876 [0.912, 0.851]
LoFreqStarT-2.1.2 par7	3,274 [0.936, 0.950]	3,267 [0.934, 0.948]	3,262 [0.933, 0.948]	3,242 [0.927, 0.952]	3,244 [0.928, 0.946]	3,236 [0.925, 0.944]	3,223 [0.922, 0.947]	3,200 [0.915, 0.951]	3,156 [0.902, 0.953]	2,924 [0.836, 0.954]	32,028 [0.916, 0.949]
LoFreqStarT-2.1.2 par8	3,273 [0.936, 0.960]	3,268 [0.935, 0.958]	3,262 [0.933, 0.957]	3,245 [0.928, 0.958]	3,251 [0.930, 0.952]	3,236 [0.925, 0.950]	3,227 [0.923, 0.956]	3,216 [0.920, 0.957]	3,169 [0.906, 0.960]	2,971 [0.850, 0.962]	32,118 [0.918, 0.957]
LoFreqStarT-2.1.2 par9	3,274 [0.936, 0.809]	3,265 [0.934, 0.807]	3,258 [0.932, 0.806]	3,236 [0.925, 0.803]	3,240 [0.927, 0.804]	3,221 [0.921, 0.797]	3,208 [0.917, 0.799]	3,178 [0.909, 0.800]	3,111 [0.890, 0.796]	2,831 [0.810, 0.782]	31,822 [0.910, 0.801]
LoFreqStarT-2.1.2 par10	3,275 [0.937, 0.809]	3,262 [0.933, 0.809]	3,259 [0.932, 0.809]	3,236 [0.925, 0.803]	3,240 [0.927, 0.804]	3,222 [0.921, 0.798]	3,208 [0.917, 0.799]	3,178 [0.909, 0.801]	3,113 [0.890, 0.796]	2,830 [0.809, 0.782]	31,823 [0.910, 0.801]
LoFreqStarT-2.1.2 par11	3,270 [0.935, 0.860]	3,261 [0.933, 0.864]	3,256 [0.931, 0.862]	3,230 [0.924, 0.865]	3,234 [0.925, 0.862]	3,214 [0.919, 0.859]	3,200 [0.915, 0.853]	3,169 [0.906, 0.857]	3,090 [0.884, 0.854]	2,782 [0.796, 0.844]	31,706 [0.907, 0.858]
SAMToolsT-1.3.1 par0	2,887 [0.826, 0.966]	2,792 [0.798, 0.966]	2,724 [0.779, 0.966]	2,635 [0.754, 0.967]	2,491 [0.712, 0.967]	2,318 [0.663, 0.968]	2,020 [0.578, 0.963]	1,582 [0.452, 0.960]	598 [0.171, 0.907]	2 [0.001, 0.036]	20,049 [0.573, 0.962]
SAMToolsT-1.3.1 par1	2,887 [0.826, 0.966]	2,792 [0.798, 0.966]	2,724 [0.779, 0.966]	2,635 [0.754, 0.967]	2,491 [0.712, 0.967]	2,318 [0.663, 0.968]	2,020 [0.578, 0.963]	1,582 [0.452, 0.960]	598 [0.171, 0.907]	2 [0.001, 0.036]	20,049 [0.573, 0.962]
SAMToolsT-1.3.1 par2	2,879 [0.823, 0.963]	2,789 [0.797, 0.965]	2,720 [0.778, 0.966]	2,638 [0.754, 0.968]	2,483 [0.710, 0.968]	2,315 [0.662, 0.967]	2,024 [0.579, 0.963]	1,599 [0.457, 0.960]	626 [0.179, 0.911]	2 [0.001, 0.034]	20,075 [0.574, 0.961]
SAMToolsT-1.3.1 par3	2,883 [0.824, 0.965]	2,803 [0.801, 0.967]	2,722 [0.778, 0.965]	2,642 [0.756, 0.968]	2,475 [0.708, 0.966]	2,316 [0.662, 0.966]	2,031 [0.581, 0.964]	1,595 [0.456, 0.960]	603 [0.172, 0.907]	3 [0.001, 0.053]	20,073 [0.574, 0.961]
SAMToolsT-1.3.1 par4	2,879 [0.823, 0.967]	2,795 [0.799, 0.967]	2,712 [0.776, 0.966]	2,639 [0.755, 0.969]	2,484 [0.710, 0.968]	2,319 [0.663, 0.967]	2,012 [0.575, 0.964]	1,588 [0.454, 0.961]	576 [0.165, 0.904]	2 [0.001, 0.037]	20,006 [0.572, 0.962]
SAMToolsT-1.3.1 par5	2,876 [0.822, 0.969]	2,798 [0.800, 0.968]	2,718 [0.777, 0.966]	2,632 [0.753, 0.968]	2,473 [0.707, 0.968]	2,302 [0.658, 0.967]	2,028 [0.580, 0.964]	1,592 [0.455, 0.960]	585 [0.167, 0.911]	4 [0.001, 0.073]	20,008 [0.572, 0.963]
SAMToolsT-1.3.1 par6	2,887 [0.826, 0.966]	2,792 [0.798, 0.966]	2,724 [0.779, 0.966]	2,635 [0.754, 0.967]	2,491 [0.712, 0.967]	2,318 [0.663, 0.968]	2,020 [0.578, 0.963]	1,582 [0.452, 0.960]	598 [0.171, 0.907]	2 [0.001, 0.036]	20,049 [0.573, 0.962]
SAMToolsT-1.3.1 par7	2,890 [0.826, 0.967]	2,800 [0.800, 0.967]	2,719 [0.778, 0.967]	2,634 [0.753, 0.968]	2,483 [0.710, 0.968]	2,318 [0.663, 0.967]	2,017 [0.577, 0.965]	1,614 [0.462, 0.961]	614 [0.176, 0.910]	3 [0.001, 0.055]	20,092 [0.575, 0.962]
SNVMix2T-0.12.2 par0	2,501 [0.715, 0.878]	2,386 [0.682, 0.954]	2,227 [0.637, 0.959]	2,041 [0.584, 0.960]	1,814 [0.519, 0.957]	1,465 [0.419, 0.953]	952 [0.272, 0.933]	145 [0.041, 0.711]	2 [0.001, 0.033]	2 [0.001, 0.032]	13,535 [0.387, 0.929]
SNVMix2T-0.12.2 par1	2,490 [0.712, 0.855]	2,364 [0.676, 0.952]	2,212 [0.633, 0.958]	2,024 [0.579, 0.959]	1,792 [0.512, 0.957]	1,440 [0.412, 0.952]	911 [0.261, 0.932]	112 [0.032, 0.659]	2 [0.001, 0.033]	2 [0.001, 0.032]	13,349 [0.382, 0.923]
SNVMix2T-0.12.2 par2	2,500 [0.715, 0.877]	2,387 [0.683, 0.954]	2,226 [0.637, 0.959]	2,041 [0.584, 0.960]	1,814 [0.519, 0.957]	1,461 [0.418, 0.953]	948 [0.271, 0.933]	136 [0.039, 0.697]	2 [0.001, 0.033]	2 [0.001, 0.033]	13,517 [0.387, 0.928]
SNVMix2T-0.12.2 par3	2,500 [0.715, 0.878]	2,385 [0.682, 0.954]	2,228 [0.637, 0.959]	2,042 [0.584, 0.960]	1,815 [0.519, 0.957]	1,464 [0.419, 0.953]	957 [0.274, 0.934]	148 [0.042, 0.715]	2 [0.001, 0.033]	2 [0.001, 0.032]	13,543 [0.387, 0.929]
SNVMix2T-0.12.2 par4	2,511 [0.718, 0.886]	2,393 [0.684, 0.954]	2,234 [0.639, 0.958]	2,055 [0.588, 0.959]	1,831 [0.524, 0.958]	1,489 [0.426, 0.953]	986 [0.282, 0.936]	166 [0.047, 0.741]	2 [0.001, 0.033]	2 [0.001, 0.033]	13,669 [0.391, 0.931]
SNVMix2T-0.12.2 par5	2,501 [0.715, 0.878]	2,386 [0.682, 0.954]	2,227 [0.637, 0.958]	2,041 [0.584, 0.960]	1,814 [0.519, 0.957]	1,465 [0.419, 0.953]	952 [0.272, 0.933]	145 [0.041, 0.711]	2 [0.001, 0.033]	2 [0.001, 0.032]	13,535 [0.387, 0.928]
SNVMix2T-0.12.2 par6	2,500 [0.715, 0.878]	2,383 [0.681, 0.955]	2,225 [0.636, 0.959]	2,040 [0.583, 0.960]	1,813 [0.518, 0.957]	1,467 [0.420, 0.953]	953 [0.273, 0.933]	146 [0.042, 0.712]	2 [0.001, 0.033]	2 [0.001, 0.032]	13,531 [0.387, 0.929]
SNVSnifferT-2.0.4 par0	2 [0.001, 0.033]	2 [0.001, 0.033]	2 [0.001, 0.033]	2 [0.001, 0.033]	2 [0.001, 0.033]	2 [0.001, 0.033]	2 [0.001, 0.033]	2 [0.001, 0.033]	2 [0.001, 0.033]	2 [0.001, 0.033]	20 [0.001, 0.033]
SNVSnifferT-2.0.4 par1	2 [0.001, 0.033]	2 [0.001, 0.033]	2 [0.001, 0.033]	2 [0.001, 0.033]	2 [0.001, 0.033]	2 [0.001, 0.033]	2 [0.001, 0.033]	2 [0.001, 0.033]	2 [0.001, 0.033]	2 [0.001, 0.033]	20 [0.001, 0.033]
SNVSnifferT-2.0.4 par2	2 [0.001, 0.033]	2 [0.001, 0.033]	2 [0.001, 0.033]	2 [0.001, 0.033]	2 [0.001, 0.033]	2 [0.001, 0.033]	2 [0.001, 0.033]	2 [0.001, 0.033]	2 [0.001, 0.033]	2 [0.001, 0.033]	20 [0.001, 0.033]
SNVSnifferT-2.0.4 par3	2 [0.001, 0.033]	2 [0.001, 0.033]	2 [0.001, 0.033]	2 [0.001, 0.033]	2 [0.001, 0.033]	2 [0.001, 0.033]	2 [0.001, 0.033]	2 [0.001, 0.033]	2 [0.001, 0.033]	2 [0.001, 0.033]	20 [0.001, 0.033]
SNVSnifferT-2.0.4 par4	2 [0.001, 0.033]	2 [0.001, 0.033]	2 [0.001, 0.033]	2 [0.001, 0.033]	2 [0.001, 0.033]	2 [0.001, 0.033]	2 [0.001, 0.033]	2 [0.001, 0.033]	2 [0.001, 0.033]	2 [0.001, 0.033]	20 [0.001, 0.033]
SNVSnifferT-2.0.4 par5	2 [0.001, 0.032]	2 [0.001, 0.032]	2 [0.001, 0.032]	2 [0.001, 0.032]	2 [0.001, 0.032]	2 [0.001, 0.032]	2 [0.001, 0.032]	2 [0.001, 0.032]	2 [0.001, 0.032]	2 [0.001, 0.032]	20 [0.001, 0.032]
SNVSnifferT-2.0.4 par6	0 [0.000, 0.000]	0 [0.000, 0.000]	0 [0.000, 0.000]	0 [0.000, 0.000]	0 [0.000, 0.000]	0 [0.000, 0.000]	0 [0.000, 0.000]	0 [0.000, 0.000]	0 [0.000, 0.000]	0 [0.000, 0.000]	0 [0.000, 0.000]
SNVSnifferT-2.0.4 par7	0 [0.000, 0.000]	0 [0.000, 0.000]	0 [0.000, 0.000]	0 [0.000, 0.000]	0 [0.000, 0.000]	0 [0.000, 0.000]	0 [0.000, 0.000]	0 [0.000, 0.000]	0 [0.000, 0.000]	0 [0.000, 0.000]	0 [0.000, 0.000]
SNVSnifferT-2.0.4 par8	0 [0.000, 0.000]	0 [0.000, 0.000]	0 [0.000, 0.000]	0 [0.000, 0.000]	0 [0.000, 0.000]	0 [0.000, 0.000]	0 [0.000, 0.000]	0 [0.000, 0.000]	0 [0.000, 0.000]	0 [0.000, 0.000]	0 [0.000, 0.000]
SNVSnifferT-2.0.4 par9	2 [0.001, 0.035]	2 [0.001, 0.035]	2 [0.001, 0.035]	2 [0.001, 0.035]	2 [0.001, 0.035]	2 [0.001, 0.035]	2 [0.001, 0.035]	2 [0.001, 0.035]	2 [0.001, 0.035]	2 [0.001, 0.035]	20 [0.001, 0.035]
SNVSnifferT-2.0.4 par10	0 [0.000, 0.000]	0 [0.000, 0.000]	0 [0.000, 0.000]	0 [0.000, 0.000]	0 [0.000, 0.000]	0 [0.000, 0.000]	0 [0.000, 0.000]	0 [0.000, 0.000]	0 [0.000, 0.000]	0 [0.000, 0.000]	0 [0.000, 0.000]
SNVSnifferT-2.0.4 par11	2 [0.001, 0.033]	2 [0.001, 0.033]	2 [0.001, 0.033]	2 [0.001, 0.033]	2 [0.001, 0.033]	2 [0.001, 0.033]	2 [0.001, 0.033]	2 [0.001, 0.033]	2 [0.001, 0.033]	2 [0.001, 0.033]	20 [0.001, 0.033]
SNVSnifferT-2.0.4 par12	2 [0.001, 0.032]	2 [0.001, 0.032]	2 [0.001, 0.032]	2 [0.001, 0.032]	2 [0.001, 0.032]	2 [0.001, 0.032]	2 [0.001, 0.032]	2 [0.001, 0.032]	2 [0.001, 0.032]	2 [0.001, 0.032]	20 [0.001, 0.032]
UnifiedGenotyperT-3.6 par0	3,167 [0.906, 0.967]	3,127 [0.894, 0.967]	3,081 [0.881, 0.968]	3,051 [0.872, 0.968]	3,005 [0.859, 0.967]	2,887 [0.826, 0.968]	2,755 [0.788, 0.970]	2,525 [0.722, 0.966]	2,099 [0.600, 0.965]	762 [0.218, 0.921]	26,459 [0.757, 0.966]
UnifiedGenotyperT-3.6 par1	3,174 [0.908, 0.965]	3,139 [0.898, 0.966]	3,106 [0.888, 0.967]	3,072 [0.878, 0.968]	3,030 [0.866, 0.968]	2,926 [0.837, 0.969]	2,797 [0.800, 0.969]	2,591 [0.741, 0.967]	2,166 [0.619, 0.963]	911 [0.261, 0.931]	26,912 [0.770, 0.966]
UnifiedGenotyperT-3.6 par2	3,161 [0.904, 0.964]	3,124 [0.893, 0.957]	3,081 [0.881, 0.960]	3,049 [0.872, 0.969]	3,000 [0.858, 0.968]	2,880 [0.824, 0.962]	2,749 [0.786, 0.959]	2,535 [0.725, 0.953]	2,084 [0.596, 0.952]	742 [0.212, 0.881]	26,405 [0.755, 0.958]
UnifiedGenotyperT-3.6 par3	3,160 [0.904, 0.967]	3,122 [0.893, 0.967]	3,082 [0.881, 0.967]	3,039 [0.869, 0.968]	2,999 [0.858, 0.968]	2,891 [0.827, 0.968]	2,748 [0.786, 0.970]	2,545 [0.728, 0.966]	2,094 [0.599, 0.964]	757 [0.216, 0.924]	26,437 [0.756, 0.966]
UnifiedGenotyperT-3.6 par4	3,155 [0.902, 0.967]	3,127 [0.894, 0.967]	3,081 [0.881, 0.968]	3,049 [0.872, 0.967]	3,015 [0.862, 0.968]	2,890 [0.826, 0.969]	2,758 [0.789, 0.970]	2,544 [0.727, 0.966]	2,112 [0.604, 0.964]	776 [0.222, 0.924]	26,507 [0.758, 0.966]
UnifiedGenotyperT-3.6 par5	3,164 [0.905, 0.967]	3,123 [0.893, 0.967]	3,089 [0.883, 0.968]	3,051 [0.872, 0.967]	3,004 [0.859, 0.968]	2,896 [0.828, 0.970]	2,769 [0.792, 0.970]	2,564 [0.733, 0.966]	2,106 [0.602, 0.964]	805 [0.230, 0.926]	26,571 [0.760, 0.966]
UnifiedGenotyperT-3.6 par6	3,166 [0.905, 0.966]	3,138 [0.897, 0.967]	3,088 [0.883, 0.968]	3,065 [0.876, 0.968]	3,020 [0.864, 0.968]	2,904 [0.830, 0.968]	2,785 [0.796, 0.971]	2,566 [0.734, 0.966]	2,146 [0.614, 0.964]	858 [0.245, 0.930]	26,736 [0.765, 0.966]
VarDictT-1.4.6 par0	3,189 [0.912, 0.959]	3,155 [0.902, 0.960]	3,135 [0.896, 0.959]	3,098 [0.886, 0.963]	3,080 [0.881, 0.962]	3,020 [0.864, 0.962]	2,942 [0.841, 0.961]	2,807 [0.803, 0.965]	2,560 [0.732, 0.966]	1,774 [0.507, 0.962]	28,760 [0.822, 0.962]
VarDictT-1.4.6 par1	3,178 [0.909, 0.939]	3,150 [0.901, 0.942]	3,132 [0.896, 0.939]	3,095 [0.885, 0.942]	3,072 [0.878, 0.944]	3,017 [0.863, 0.944]	2,938 [0.840, 0.946]	2,806 [0.802, 0.942]	2,561 [0.732, 0.942]	1,769 [0.506, 0.922]	28,718 [0.821, 0.941]
VarDictT-1.4.6 par2	3,190 [0.912, 0.955]	3,156 [0.902, 0.958]	3,138 [0.897, 0.959]	3,100 [0.886, 0.962]	3,081 [0.881, 0.962]	3,023 [0.864, 0.963]	2,937 [0.840, 0.961]	2,807 [0.803, 0.965]	2,566 [0.734, 0.965]	1,775 [0.508, 0.962]	28,773 [0.823, 0.961]
VarDictT-1.4.6 par3	3,190 [0.912, 0.959]	3,154 [0.902, 0.958]	3,137 [0.897, 0.960]	3,100 [0.886, 0.963]	3,080 [0.881, 0.962]	3,021 [0.864, 0.963]	2,940 [0.841, 0.960]	2,806 [0.802, 0.965]	2,562 [0.733, 0.965]	1,774 [0.507, 0.962]	28,764 [0.823, 0.961]
VarDictT-1.4.6 par4	3,182 [0.910, 0.961]	3,150 [0.901, 0.961]	3,130 [0.895, 0.960]	3,097 [0.886, 0.964]	3,079 [0.880, 0.963]	3,010 [0.861, 0.963]	2,936 [0.840, 0.961]	2,800 [0.801, 0.964]	2,545 [0.728, 0.965]	1,767 [0.505, 0.962]	28,696 [0.821, 0.962]
VarDictT-1.4.6 par5	3,189 [0.912, 0.959]	3,155 [0.902, 0.960]	3,135 [0.896, 0.959]	3,098 [0.886, 0.963]	3,080 [0.881, 0.962]	3,020 [0.864, 0.962]	2,942 [0.841, 0.961]	2,807 [0.803, 0.965]	2,559 [0.732, 0.966]	1,774 [0.507, 0.962]	28,759 [0.822, 0.962]
VarDictT-1.4.6 par6	3,189 [0.912, 0.959]	3,155 [0.902, 0.960]	3,137 [0.897, 0.960]	3,098 [0.886, 0.964]	3,081 [0.881, 0.962]	3,020 [0.864, 0.963]	2,943 [0.842, 0.961]	2,806 [0.802, 0.966]	2,559 [0.732, 0.965]	1,773 [0.507, 0.962]	28,761 [0.822, 0.962]
VarDictT-1.4.6 par7	3,252 [0.930, 0.933]	3,245 [0.928, 0.941]	3,235 [0.925, 0.938]	3,234 [0.925, 0.942]	3,221 [0.921, 0.940]	3,214 [0.919, 0.947]	3,178 [0.909, 0.946]	3,168 [0.906, 0.950]	3,106 [0.888, 0.956]	2,956 [0.845, 0.955]	31,809 [0.910, 0.945]
VarScanT-2.4.2 par0	3,275 [0.937, 0.749]	3,279 [0.938, 0.781]	3,266 [0.934, 0.789]	3,251 [0.930, 0.802]	3,250 [0.929, 0.821]	3,236 [0.925, 0.843]	3,222 [0.921, 0.859]	3,201 [0.915, 0.874]	3,143 [0.899, 0.877]	2,915 [0.834, 0.877]	32,038 [0.916, 0.824]
VarScanT-2.4.2 par1	3,275 [0.937, 0.749]	3,279 [0.938, 0.781]	3,266 [0.934, 0.789]	3,251 [0.930, 0.802]	3,250 [0.929, 0.821]	3,236 [0.925, 0.843]	3,222 [0.921, 0.859]	3,201 [0.915, 0.874]	3,143 [0.899, 0.877]	2,915 [0.834, 0.877]	32,038 [0.916, 0.824]
VarScanT-2.4.2 par2	3,274 [0.936, 0.749]	3,279 [0.938, 0.781]	3,266 [0.934, 0.789]	3,251 [0.930, 0.802]	3,250 [0.929, 0.821]	3,236 [0.925, 0.843]	3,222 [0.921, 0.859]	3,201 [0.915, 0.874]	3,143 [0.899, 0.877]	2,915 [0.834, 0.877]	32,037 [0.916, 0.824]
VarScanT-2.4.2 par3	3,270 [0.935, 0.750]	3,279 [0.938, 0.781]	3,266 [0.934, 0.789]	3,251 [0.930, 0.802]	3,250 [0.929, 0.821]	3,236 [0.925, 0.843]	3,222 [0.921, 0.859]	3,201 [0.915, 0.874]	3,143 [0.899, 0.877]	2,915 [0.834, 0.877]	32,033 [0.916, 0.824]
VarScanT-2.4.2 par4	3,275 [0.937, 0.749]	3,279 [0.938, 0.781]	3,266 [0.934, 0.789]	3,251 [0.930, 0.802]	3,250 [0.929, 0.821]	3,236 [0.925, 0.843]	3,222 [0.921, 0.859]	3,201 [0.915, 0.874]	3,143 [0.899, 0.877]	2,915 [0.834, 0.877]	32,038 [0.916, 0.824]
VarScanT-2.4.2 par5	3,297 [0.943, 0.148]	3,288 [0.940, 0.148]	3,280 [0.938, 0.149]	3,269 [0.935, 0.150]	3,265 [0.934, 0.151]	3,259 [0.932, 0.150]	3,241 [0.927, 0.152]	3,222 [0.921, 0.153]	3,171 [0.907, 0.152]	2,980 [0.852, 0.146]	32,272 [0.923, 0.150]
VarScanT-2.4.2 par6	3,275 [0.937, 0.602]	3,279 [0.938, 0.623]	3,267 [0.934, 0.627]	3,252 [0.930, 0.639]	3,250 [0.929, 0.647]	3,237 [0.926, 0.661]	3,222 [0.921, 0.667]	3,201 [0.915, 0.681]	3,143 [0.899, 0.674]	2,918 [0.834, 0.667]	32,044 [0.916, 0.647]
VarScanT-2.4.2 par7	3,275 [0.937, 0.794]	3,279 [0.938, 0.833]	3,264 [0.933, 0.842]	3,251 [0.930, 0.857]	3,250 [0.929, 0.875]	3,235 [0.925, 0.901]	3,221 [0.921, 0.916]	3,201 [0.915, 0.929]	3,141 [0.898, 0.940]	2,908 [0.832, 0.943]	32,025 [0.916, 0.879]
VarScanT-2.4.2 par8	3,266 [0.934, 0.827]	3,273 [0.936, 0.869]	3,258 [0.932, 0.874]	3,249 [0.929, 0.890]	3,250 [0.929, 0.901]	3,229 [0.923, 0.922]	3,216 [0.920, 0.935]	3,196 [0.914, 0.944]	3,128 [0.894, 0.954]	2,876 [0.822, 0.955]	31,941 [0.913, 0.904]
VarScanT-2.4.2 par9	3,261 [0.933, 0.853]	3,260 [0.932, 0.894]	3,254 [0.931, 0.902]	3,234 [0.925, 0.912]	3,227 [0.923, 0.923]	3,205 [0.916, 0.938]	3,180 [0.909, 0.941]	3,150 [0.901, 0.950]	3,060 [0.875, 0.954]	2,723 [0.779, 0.956]	31,554 [0.902, 0.920]
