# Supplementary material for: Comprehensive benchmarking of SNV callers for highly admixed tumor data
Source: PLoS One. 2017 Oct 11;12(10):e0186175. doi: 10.1371/journal.pone.0186175 (PMC5636151; doi:10.1371/journal.pone.0186175)
Supplement: S3 File — Contains the evaluation of SNV calls per caller and parameter set combination. (ZIP) [file pone.0186175.s004.zip › S3_file/README]

+++ prc_exome_germline_callers.txt, prc_exome_somatic_callers.txt, prc_exome_tumor_callers_germline_variants.txt, prc_exome_tumor_callers_somatic_variants.txt, prc_panel_germline_callers.txt, prc_panel_somatic_callers.txt, prc_panel_tumor_callers_germline_variants.txt, prc_panel_tumor_callers_somatic_variants.txt

Columns:
1:    tool and used parameter set combination (cf. parameters_*.txt)
2-11: number of true positives [recall, precision] per admixture (0 = 0%, ..., 9 = 90%)
12:   number of true positives [recall, precision] over all admixtures
